# Supplementary material for: TgKDAC4: A Unique Deacetylase of Toxoplasma’s Apicoplast
Source: Microorganisms. 2023 Jun 12;11(6):1558. doi: 10.3390/microorganisms11061558 (PMC10302316; doi:10.3390/microorganisms11061558)
Supplement: Supplementary file 1 [file microorganisms-11-01558-s001.zip]

Archive with 4 entries (4 files):
- Supplementary figures_May.pdf
- Table S1_KDAC4 exclusives.xlsx
- Table S2- All proteins.xlsx
- Video S1-HDAC4 (3).avi
