# Supplementary material for: TgKDAC4: A Unique Deacetylase of Toxoplasma’s Apicoplast
Source: Microorganisms. 2023 Jun 12;11(6):1558. doi: 10.3390/microorganisms11061558 (PMC10302316; doi:10.3390/microorganisms11061558)
Supplement: Supplementary file 1 [file microorganisms-11-01558-s001.zip › Table S1_KDAC4 exclusives.xlsx]

## Sheet: G7 exclusives 
T: Protein IDs	T: Fasta headers	Intensity G7l	Intensity G7ll	Intensity G7lll	Intensity WT1	Intensity WT2	Intensity WT3
A0A0F7UZH2	tr|A0A0F7UZH2|A0A0F7UZH2_TOXGV Microneme protein 2 OS=Toxoplasma gondii (strain ATCC 50861 / VEG) OX=432359 GN=BN1205_047640 PE=4 SV=1	21.2937	22.4577	22.0347	NaN	21.1176	NaN
A0A0F7V3T7	tr|A0A0F7V3T7|A0A0F7V3T7_TOXGV Dense granule protein GRA6 OS=Toxoplasma gondii (strain ATCC 50861 / VEG) OX=432359 GN=BN1205_036530 PE=4 SV=1	NaN	20.004	19.5469	NaN	NaN	NaN
A0A125YJU6	tr|A0A125YJU6|A0A125YJU6_TOXGV Histone deacetylase HDAC4 OS=Toxoplasma gondii (strain ATCC 50861 / VEG) OX=432359 GN=TGVEG_257790 PE=4 SV=1	24.6959	25.5515	25.5868	NaN	NaN	NaN
A0A125YQH5	tr|A0A125YQH5|A0A125YQH5_TOXGV Putative transmembrane protein OS=Toxoplasma gondii (strain ATCC 50861 / VEG) OX=432359 GN=TGVEG_258458 PE=4 SV=1	16.4706	22.2834	20.4664	NaN	NaN	NaN
A0A125YX25	tr|A0A125YX25|A0A125YX25_TOXGV Microneme protein. putative OS=Toxoplasma gondii (strain ATCC 50861 / VEG) OX=432359 GN=BN1205_039650 PE=4 SV=1	19.9701	20.4292	21.2945	NaN	NaN	NaN
A0A125YYW0	tr|A0A125YYW0|A0A125YYW0_TOXGV Ribosomal protein RPL14 OS=Toxoplasma gondii (strain ATCC 50861 / VEG) OX=432359 GN=TGVEG_267060 PE=4 SV=1	NaN	18.9351	19.9249	NaN	NaN	NaN
B6K8Y9	tr|B6K8Y9|B6K8Y9_TOXGV ATP-dependent RNA helicase. putative OS=Toxoplasma gondii (strain ATCC 50861 / VEG) OX=432359 GN=BN1205_097040 PE=3 SV=1	NaN	18.0608	17.2451	NaN	17.7409	NaN
B6KA39	tr|B6KA39|B6KA39_TOXGV Uncharacterized protein OS=Toxoplasma gondii (strain ATCC 50861 / VEG) OX=432359 GN=BN1205_093740 PE=4 SV=1	18.8094	19.3588	19.4812	NaN	NaN	NaN
B6KA45	tr|B6KA45|B6KA45_TOXGV Uncharacterized protein OS=Toxoplasma gondii (strain ATCC 50861 / VEG) OX=432359 GN=BN1205_093810 PE=4 SV=1	NaN	18.5759	16.9618	NaN	17.9054	NaN
B6KF82	tr|B6KF82|B6KF82_TOXGV Dense granule protein GRA14 OS=Toxoplasma gondii (strain ATCC 50861 / VEG) OX=432359 GN=BN1205_091840 PE=4 SV=1	18.0066	19.6603	19.6087	NaN	NaN	NaN
B6KFE8	tr|B6KFE8|B6KFE8_TOXGV Putative chaperonin cpn60 OS=Toxoplasma gondii (strain ATCC 50861 / VEG) OX=432359 GN=BN1205_090700 PE=3 SV=1	21.3938	22.2334	22.3738	NaN	NaN	NaN
B6KJP5	tr|B6KJP5|B6KJP5_TOXGV Pre-mRNA processing splicing factor PRP8 OS=Toxoplasma gondii (strain ATCC 50861 / VEG) OX=432359 GN=BN1205_023800 PE=4 SV=1	19.7065	20.6069	20.6831	NaN	19.9577	NaN
B9PHG6	tr|B9PHG6|B9PHG6_TOXGV FFD and TFG box motifs protein OS=Toxoplasma gondii (strain ATCC 50861 / VEG) OX=432359 GN=BN1205_016880 PE=4 SV=1	18.4519	NaN	20.419	NaN	19.094	NaN
B9PHR8	tr|B9PHR8|B9PHR8_TOXGV Protein phosphatase 2C domain-containing protein OS=Toxoplasma gondii (strain ATCC 50861 / VEG) OX=432359 GN=BN1205_017620 PE=4 SV=1	21.9507	23.5512	22.5925	NaN	19.2251	NaN
B9PLI2	tr|B9PLI2|B9PLI2_TOXGV ATP-dependent helicase. putaive OS=Toxoplasma gondii (strain ATCC 50861 / VEG) OX=432359 GN=BN1205_077710 PE=3 SV=1	19.8055	18.1875	21.9787	NaN	21.2661	NaN
B9PMM2	tr|B9PMM2|B9PMM2_TOXGV ATP-dependent RNA helicase. putative OS=Toxoplasma gondii (strain ATCC 50861 / VEG) OX=432359 GN=BN1205_067220 PE=3 SV=1	15.7301	16.6659	16.9979	NaN	18.5406	NaN
B9Q183	tr|B9Q183|B9Q183_TOXGV Dense granule protein DG32 OS=Toxoplasma gondii (strain ATCC 50861 / VEG) OX=432359 GN=BN1205_054660 PE=4 SV=1	NaN	19.6737	18.3915	NaN	NaN	17.4756
B9Q3N8	tr|B9Q3N8|B9Q3N8_TOXGV Uncharacterized protein OS=Toxoplasma gondii (strain ATCC 50861 / VEG) OX=432359 GN=BN1205_058510 PE=4 SV=1	22.8548	23.8317	23.7671	NaN	22.6951	NaN
B9Q6H9	tr|B9Q6H9|B9Q6H9_TOXGV Putative transmembrane protein OS=Toxoplasma gondii (strain ATCC 50861 / VEG) OX=432359 GN=BN1205_060200 PE=4 SV=1	17.731	19.1248	19.1774	NaN	NaN	NaN
B9Q6J4	tr|B9Q6J4|B9Q6J4_TOXGV Putative transmembrane protein OS=Toxoplasma gondii (strain ATCC 50861 / VEG) OX=432359 GN=BN1205_060350 PE=4 SV=1	NaN	20.4387	20.2921	NaN	NaN	NaN
B9Q8A2	tr|B9Q8A2|B9Q8A2_TOXGV 28 kDa antigen OS=Toxoplasma gondii (strain ATCC 50861 / VEG) OX=432359 GN=BN1205_068530 PE=4 SV=1	NaN	22.1714	19.0042	NaN	20.1586	NaN
B9QE93	tr|B9QE93|B9QE93_TOXGV Uncharacterized protein OS=Toxoplasma gondii (strain ATCC 50861 / VEG) OX=432359 GN=BN1205_084110 PE=4 SV=1	20.1609	21.8273	21.151	NaN	20.0235	NaN
B9QPW5	tr|B9QPW5|B9QPW5_TOXGV Proline-rich protein OS=Toxoplasma gondii (strain ATCC 50861 / VEG) OX=432359 GN=BN1205_087290 PE=4 SV=1	20.7136	22.3446	21.4148	NaN	19.4661	NaN
V4Z117;A0A0F7UNS7	tr|V4Z117|V4Z117_TOXGV Rhoptry protein ROP4 OS=Toxoplasma gondii (strain ATCC 50861 / VEG) OX=432359 GN=TGVEG_295125 PE=4 SV=1;tr|A0A0F7UNS7|A0A0F7UNS7_TOXGV Rhoptry protein ROP7 OS=Toxoplasma gondii (strain ATCC 50861 / VEG) OX=432359 GN=BN1205_050030 PE=	19.4144	22.6882	21.136	NaN	19.6372	NaN
V4Z2D9	tr|V4Z2D9|V4Z2D9_TOXGV Uncharacterized protein (Fragment) OS=Toxoplasma gondii (strain ATCC 50861 / VEG) OX=432359 GN=TGVEG_442370 PE=4 SV=1	20.9697	23.2191	23.3198	NaN	NaN	NaN
V4Z7Z9	tr|V4Z7Z9|V4Z7Z9_TOXGV Uncharacterized protein OS=Toxoplasma gondii (strain ATCC 50861 / VEG) OX=432359 GN=TGVEG_441840 PE=4 SV=1	24.5999	25.1482	25.0164	NaN	NaN	NaN
V4ZIE7	tr|V4ZIE7|V4ZIE7_TOXGV Uncharacterized protein OS=Toxoplasma gondii (strain ATCC 50861 / VEG) OX=432359 GN=TGVEG_260520 PE=4 SV=1	21.6074	22.905	22.5945	NaN	19.3446	NaN
V5B823	tr|V5B823|V5B823_TOXGV Spc97 / Spc98 family protein OS=Toxoplasma gondii (strain ATCC 50861 / VEG) OX=432359 GN=TGVEG_263510 PE=4 SV=1	NaN	22.4692	22.7309	NaN	22.2215	NaN
V5BMS8	tr|V5BMS8|V5BMS8_TOXGV Glyceraldehyde-3-phosphate dehydrogenase OS=Toxoplasma gondii (strain ATCC 50861 / VEG) OX=432359 GN=BN1205_016300 PE=3 SV=1	NaN	19.2955	19.9953	NaN	NaN	NaN
