# Supplementary material for: TgKDAC4: A Unique Deacetylase of Toxoplasma’s Apicoplast
Source: Microorganisms. 2023 Jun 12;11(6):1558. doi: 10.3390/microorganisms11061558 (PMC10302316; doi:10.3390/microorganisms11061558)
Supplement: Supplementary file 1 [file microorganisms-11-01558-s001.zip › Table S2- All proteins.xlsx]

## Sheet: Identified proteins
Intensity G7l	Intensity G7ll	Intensity G7lll	Intensity WT1	Intensity WT2	Intensity WT3	C: Only identified by site	C: Reverse	C: Potential contaminant	N: Peptides	N: Razor + unique peptides	N: Unique peptides	N: Sequence coverage [%]	N: Unique + razor sequence coverage [%]	N: Unique sequence coverage [%]	N: Mol. weight [kDa]	N: Q-value	N: Score	N: Intensity	N: MS/MS count	T: Protein IDs	T: Majority protein IDs	T: id	T: Fasta headers
25.5711	26.7703	26.379	26.6039	26.8599	26.9114				13	13	13	38.2	38.2	38.2	49.005	0	60.422	601580000	119	A0A0F7US18	A0A0F7US18	0	tr|A0A0F7US18|A0A0F7US18_TOXGV Elongation factor 1-alpha OS=Toxoplasma gondii (strain ATCC 50861 / VEG) OX=432359 GN=BN1205_013060 PE=3 SV=1
26.2145	27.0862	26.5948	29.9414	28.4998	28.7256				13	13	13	41.8	41.8	41.8	41.907	0	69.88	2176200000	151	A0A0F7UTC9	A0A0F7UTC9	2	tr|A0A0F7UTC9|A0A0F7UTC9_TOXGV Actin OS=Toxoplasma gondii (strain ATCC 50861 / VEG) OX=432359 GN=BN1205_039430 PE=3 SV=1
17.3798	21.0206	20.5465	NaN	21.0062	18.3376				4	4	4	8.8	8.8	8.8	59.916	0	1.5588	6266800	13	A0A0F7UVN4	A0A0F7UVN4	4	tr|A0A0F7UU04|A0A0F7UU04_TOXGV Protein disulfide-isomerase OS=Toxoplasma gondii (strain ATCC 50861 / VEG) OX=432359 GN=BN1205_009420 PE=3 SV=1
21.0824	22.0787	21.9038	25.6864	23.8826	24.6751				7	7	7	16.8	16.8	16.8	50.171	0	24.396	106830000	45	A0A0F7UX90	A0A0F7UX90	5	tr|A0A0F7UVN4|A0A0F7UVN4_TOXGV ATP synthase subunit beta OS=Toxoplasma gondii (strain ATCC 50861 / VEG) OX=432359 GN=BN1205_072870 PE=3 SV=1
22.4566	24.1018	23.8814	25.8113	24.2855	25.2112				7	7	7	39.5	39.5	39.5	24.909	0	15.326	157390000	75	A0A0F7UXJ4	A0A0F7UXJ4	6	tr|A0A0F7UX90|A0A0F7UX90_TOXGV Alveolin domain containing intermediate filament IMC4 OS=Toxoplasma gondii (strain ATCC 50861 / VEG) OX=432359 GN=BN1205_024040 PE=4 SV=1
22.4656	24.0082	23.9562	NaN	22.7935	20.8153				5	5	5	28.8	28.8	28.8	25.922	0	15.71	48054000	33	A0A0F7UZ13	A0A0F7UZ13	7	tr|A0A0F7UXJ4|A0A0F7UXJ4_TOXGV Nucleoredoxin OS=Toxoplasma gondii (strain ATCC 50861 / VEG) OX=432359 GN=BN1205_023230 PE=4 SV=1
25.3118	25.96	25.9939	25.5982	26.0835	26.4866				3	3	3	16.9	16.9	16.9	15.413	0	3.0652	389680000	35	A0A0F7VC29;A0A0F7UZ25	A0A0F7VC29;A0A0F7UZ25	8	tr|A0A0F7UZ13|A0A0F7UZ13_TOXGV Dense granule protein 7 OS=Toxoplasma gondii (strain ATCC 50861 / VEG) OX=432359 GN=BN1205_046120 PE=4 SV=1
21.2937	22.4577	22.0347	NaN	21.1176	NaN				3	3	3	5.3	5.3	5.3	82.619	0	10.985	14903000	21	A0A0F7UZH2	A0A0F7UZH2	9	tr|A0A0F7VC29|A0A0F7VC29_TOXGV Histone H3 OS=Toxoplasma gondii (strain ATCC 50861 / VEG) OX=432359 GN=BN1205_071480 PE=3 SV=1;tr|A0A0F7UZ25|A0A0F7UZ25_TOXGV Histone H3 OS=Toxoplasma gondii (strain ATCC 50861 / VEG) OX=432359 GN=BN1205_073350 PE=3 SV=1
NaN	NaN	NaN	24.3108	NaN	21.7772				12	12	12	14.2	14.2	14.2	106.08	0	54.748	24404000	28	A0A0F7UZU0	A0A0F7UZU0	10	tr|A0A0F7UZH2|A0A0F7UZH2_TOXGV Microneme protein 2 OS=Toxoplasma gondii (strain ATCC 50861 / VEG) OX=432359 GN=BN1205_047640 PE=4 SV=1
22.3071	23.6603	22.748	21.347	22.1086	19.4573				4	4	4	6.3	6.3	6.3	107.17	0	8.5277	33400000	28	A0A0F7V090	A0A0F7V090	11	tr|A0A0F7UZU0|A0A0F7UZU0_TOXGV Uncharacterized protein OS=Toxoplasma gondii (strain ATCC 50861 / VEG) OX=432359 GN=BN1205_076460 PE=4 SV=1
NaN	NaN	NaN	24.4897	NaN	23.6744				5	5	5	41.2	41.2	41.2	18.844	0	20.5	36945000	14	A0A0F7V159	A0A0F7V159	12	tr|A0A0F7V090|A0A0F7V090_TOXGV Rhoptry neck protein RON4 OS=Toxoplasma gondii (strain ATCC 50861 / VEG) OX=432359 GN=BN1205_026480 PE=4 SV=1
17.3261	21.0926	17.1897	26.7447	24.0642	25.9384				5	5	5	24.9	24.9	24.9	24.124	0	43.169	196850000	37	A0A0F7V1A1	A0A0F7V1A1	13	tr|A0A0F7V159|A0A0F7V159_TOXGV Photosensitized INA-labeled protein PHIL1 OS=Toxoplasma gondii (strain ATCC 50861 / VEG) OX=432359 GN=BN1205_076060 PE=4 SV=1
NaN	NaN	NaN	21.1948	NaN	19.5731				2	2	2	3.3	3.3	3.3	74.289	0	1.397	3180300	5	A0A0F7V1E7	A0A0F7V1E7	14	tr|A0A0F7V1A1|A0A0F7V1A1_TOXGV Myosin light chain MLC1 OS=Toxoplasma gondii (strain ATCC 50861 / VEG) OX=432359 GN=BN1205_076770 PE=4 SV=1
23.8687	25.444	24.9394	25.0555	24.8611	24.5857				6	6	6	42.5	42.5	42.5	18.981	0	57.291	183660000	74	A0A0F7V1Z5	A0A0F7V1Z5	15	tr|A0A0F7V1E7|A0A0F7V1E7_TOXGV Uncharacterized protein OS=Toxoplasma gondii (strain ATCC 50861 / VEG) OX=432359 GN=BN1205_021480 PE=4 SV=1
20.9076	22.4584	22.9616	25.2338	24.5485	24.8597				11	11	11	21.5	21.5	21.5	69.596	0	55.16	110340000	55	A0A0F7V263	A0A0F7V263	16	tr|A0A0F7V1Z5|A0A0F7V1Z5_TOXGV SAG-related sequence SRS34A OS=Toxoplasma gondii (strain ATCC 50861 / VEG) OX=432359 GN=BN1205_018330 PE=4 SV=1
NaN	20.004	19.5469	NaN	NaN	NaN				1	1	1	4.3	4.3	4.3	24.115	0	0.88541	1817500	2	A0A0F7V3T7	A0A0F7V3T7	17	tr|A0A0F7V263|A0A0F7V263_TOXGV Alveolin domain containing intermediate filament IMC1 OS=Toxoplasma gondii (strain ATCC 50861 / VEG) OX=432359 GN=BN1205_024030 PE=4 SV=1
24.5243	25.2008	25.5738	25.8749	25.558	25.6224				21	19	19	34.3	31.8	31.8	72.292	0	98.968	275230000	161	A0A0F7V4M1	A0A0F7V4M1	18	tr|A0A0F7V3T7|A0A0F7V3T7_TOXGV Dense granule protein GRA6 OS=Toxoplasma gondii (strain ATCC 50861 / VEG) OX=432359 GN=BN1205_036530 PE=4 SV=1
23.2947	25.0954	24.8286	23.473	23.8659	22.4588				3	3	3	5	5	5	24.18	0	21.392	108630000	21	A0A0F7V5E7	A0A0F7V5E7	19	tr|A0A0F7V4M1|A0A0F7V4M1_TOXGV Heat shock protein 70. putative OS=Toxoplasma gondii (strain ATCC 50861 / VEG) OX=432359 GN=BN1205_021100 PE=3 SV=1
21.6418	22.0232	22.0749	24.9612	22.88	23.6714				4	4	4	30.4	30.4	30.4	12.575	0	6.0957	65694000	18	B9PRM0;A0A0F7V600	B9PRM0;A0A0F7V600	20	tr|A0A0F7V5E7|A0A0F7V5E7_TOXGV Dense granule protein 3 OS=Toxoplasma gondii (strain ATCC 50861 / VEG) OX=432359 GN=BN1205_068180 PE=4 SV=1
25.0244	25.7739	25.7681	26.1877	25.5965	25.9041				4	4	3	25.8	25.8	20	15.92	0	8.7947	338610000	39	A0A0F7V6C1	A0A0F7V6C1	21	tr|B9PRM0|B9PRM0_TOXGV Histone H2B OS=Toxoplasma gondii (strain ATCC 50861 / VEG) OX=432359 GN=BN1205_000470 PE=3 SV=1;tr|A0A0F7V600|A0A0F7V600_TOXGV Histone H2B OS=Toxoplasma gondii (strain ATCC 50861 / VEG) OX=432359 GN=BN1205_106580 PE=3 SV=1
17.8863	21.2421	20.8697	18.8584	21.2724	18.9313				2	2	2	4.7	4.7	4.7	41.833	0	3.5394	8146900	16	A0A0F7V6G5	A0A0F7V6G5	22	tr|A0A0F7V6C1|A0A0F7V6C1_TOXGV Histone H2A OS=Toxoplasma gondii (strain ATCC 50861 / VEG) OX=432359 GN=BN1205_007580 PE=3 SV=1
21.2743	23.6313	23.2114	22.9807	23.7411	23.2904				10	10	10	15.3	15.3	15.3	81.932	0	27.381	57801000	60	A0A0F7V6Y1	A0A0F7V6Y1	23	tr|A0A0F7V6G5|A0A0F7V6G5_TOXGV SAG-related sequence SRS57 OS=Toxoplasma gondii (strain ATCC 50861 / VEG) OX=432359 GN=BN1205_069910 PE=4 SV=1
25.4158	26.8734	26.5636	25.5438	25.2273	24.8271				22	22	20	34.1	34.1	31.6	73.252	0	227.28	384850000	210	A0A0F7V8D8	A0A0F7V8D8	24	tr|A0A0F7V6Y1|A0A0F7V6Y1_TOXGV Heat shock protein 90 OS=Toxoplasma gondii (strain ATCC 50861 / VEG) OX=432359 GN=BN1205_082150 PE=3 SV=1
NaN	NaN	NaN	22.1586	19.9079	21.9089				4	4	4	22.9	22.9	22.9	27.318	0	13.938	9603100	12	A0A0F7V9A2	A0A0F7V9A2	25	tr|A0A0F7V8D8|A0A0F7V8D8_TOXGV Chaperonin protein BiP OS=Toxoplasma gondii (strain ATCC 50861 / VEG) OX=432359 GN=BN1205_095730 PE=3 SV=1
NaN	NaN	19.2133	22.8683	20.9377	21.9277				3	3	3	6.7	6.7	6.7	57.999	0	2.8766	14262000	11	A0A0F7V9N9	A0A0F7V9N9	26	tr|A0A0F7V9A2|A0A0F7V9A2_TOXGV GAP45 OS=Toxoplasma gondii (strain ATCC 50861 / VEG) OX=432359 GN=BN1205_064420 PE=4 SV=1
NaN	NaN	NaN	24.7505	22.4349	23.8121				4	4	4	15.4	15.4	15.4	40.889	0	14.025	48622000	24	A0A0F7VBC6	A0A0F7VBC6	27	tr|A0A0F7V9N9|A0A0F7V9N9_TOXGV Alveolin domain containing intermediate filament IMC3 OS=Toxoplasma gondii (strain ATCC 50861 / VEG) OX=432359 GN=BN1205_038290 PE=4 SV=1
22.7999	23.5729	23.3233	22.8269	23.6373	23.5222				7	7	7	15.6	15.6	15.6	74.647	0	27.769	62812000	52	A0A0F7VCB9	A0A0F7VCB9	28	tr|A0A0F7VBC6|A0A0F7VBC6_TOXGV Membrane occupation and recognition nexus protein MORN1 OS=Toxoplasma gondii (strain ATCC 50861 / VEG) OX=432359 GN=BN1205_094520 PE=4 SV=1
19.6562	20.9834	20.3193	24.6192	22.8775	23.7555				5	5	5	15.1	15.1	15.1	46.606	0	51.643	51847000	28	A0A0F7VDV9	A0A0F7VDV9	29	tr|A0A0F7VCB9|A0A0F7VCB9_TOXGV Microneme protein 8 OS=Toxoplasma gondii (strain ATCC 50861 / VEG) OX=432359 GN=BN1205_006390 PE=4 SV=1
NaN	NaN	20.0985	20.0729	20.899	20.266				4	4	4	11	11	11	42.397	0	1.3464	5441900	7	A0A0F7VES8	A0A0F7VES8	30	tr|A0A0F7VDV9|A0A0F7VDV9_TOXGV Acid phosphatase GAP50 OS=Toxoplasma gondii (strain ATCC 50861 / VEG) OX=432359 GN=BN1205_070530 PE=4 SV=1
NaN	21.4681	21.0157	NaN	21.9647	21.9588				4	4	4	12.1	12.1	12.1	46.673	0	9.234	13190000	20	A0A0F7VFL4	A0A0F7VFL4	31	tr|A0A0F7VES8|A0A0F7VES8_TOXGV Fructose-1.6-bisphosphatase. putative OS=Toxoplasma gondii (strain ATCC 50861 / VEG) OX=432359 GN=BN1205_004290 PE=3 SV=1
19.3867	22.746	21.712	NaN	19.8334	16.0928				6	6	6	8.3	8.3	8.3	101.6	0	18.038	12159000	19	A0A125YFF8	A0A125YFF8	32	tr|A0A0F7VFL4|A0A0F7VFL4_TOXGV Eukaryotic translation initiation factor 4A OS=Toxoplasma gondii (strain ATCC 50861 / VEG) OX=432359 GN=BN1205_001330 PE=3 SV=1
NaN	NaN	NaN	21.4687	19.2896	19.6751				2	2	2	35.1	35.1	35.1	8.3447	0	4.762	4380200	5	A0A125YHB5	A0A125YHB5	33	tr|A0A125YFF8|A0A125YFF8_TOXGV Putative transmembrane protein OS=Toxoplasma gondii (strain ATCC 50861 / VEG) OX=432359 GN=TGVEG_258870 PE=4 SV=1
20.557	21.5701	21.2761	20.2131	22.8112	22.9674				3	3	3	22	22	22	16.054	0	3.2438	23972000	17	A0A125YHH3	A0A125YHH3	34	tr|A0A125YHB5|A0A125YHB5_TOXGV Ribosomal protein RPL28 (Fragment) OS=Toxoplasma gondii (strain ATCC 50861 / VEG) OX=432359 GN=TGVEG_229250A PE=4 SV=1
NaN	20.1301	NaN	21.2738	21.5516	21.0694				4	4	4	9.9	9.9	9.9	39.682	0	3.9293	8957300	10	A0A125YII2	A0A125YII2	36	tr|A0A125YHH3|A0A125YHH3_TOXGV Uncharacterized protein OS=Toxoplasma gondii (strain ATCC 50861 / VEG) OX=432359 GN=TGVEG_271178 PE=4 SV=1
NaN	NaN	NaN	20.711	NaN	16.616				4	4	4	7.2	7.2	7.2	77.224	0	1.7245	1816800	6	A0A125YIK9	A0A125YIK9	37	tr|A0A125YII2|A0A125YII2_TOXGV 60S ribosomal protein L13 OS=Toxoplasma gondii (strain ATCC 50861 / VEG) OX=432359 GN=TGVEG_263050 PE=3 SV=1
NaN	NaN	NaN	19.7983	NaN	20.7228				2	2	2	21.2	21.2	21.2	13.214	0	4.8448	2642300	6	A0A125YJ29	A0A125YJ29	38	tr|A0A125YIK9|A0A125YIK9_TOXGV Alveolin domain containing intermediate filament IMC15 OS=Toxoplasma gondii (strain ATCC 50861 / VEG) OX=432359 GN=BN1205_055570 PE=4 SV=1
20.1328	22.5211	21.7625	18.5087	21.2812	18.2913				3	3	3	7.8	7.8	7.8	53.339	0	2.7612	13969000	21	A0A125YJ41	A0A125YJ41	39	tr|A0A125YJ29|A0A125YJ29_TOXGV Ribosomal protein RPS28 OS=Toxoplasma gondii (strain ATCC 50861 / VEG) OX=432359 GN=TGVEG_209290 PE=1 SV=1
24.6959	25.5515	25.5868	NaN	NaN	NaN				15	15	15	23.6	23.6	23.6	98.236	0	47.612	126750000	77	A0A125YJU6	A0A125YJU6	41	tr|A0A125YJ41|A0A125YJ41_TOXGV Glyceraldehyde-3-phosphate dehydrogenase OS=Toxoplasma gondii (strain ATCC 50861 / VEG) OX=432359 GN=TGVEG_289690 PE=3 SV=1
21.2884	23.0615	22.431	22.967	23.4512	23.3108				10	10	10	24.3	24.3	24.3	49.258	0	13.703	47043000	59	A0A125YJY9	A0A125YJY9	42	tr|A0A125YJU6|A0A125YJU6_TOXGV Histone deacetylase HDAC4 OS=Toxoplasma gondii (strain ATCC 50861 / VEG) OX=432359 GN=TGVEG_257790 PE=4 SV=1
22.4666	23.9818	23.2805	24.8151	23.8996	24.5164				5	5	5	18.7	18.7	18.7	30.375	0	33.677	101720000	64	A0A125YKH1	A0A125YKH1	43	tr|A0A125YJY9|A0A125YJY9_TOXGV Ribosomal protein RPL4 OS=Toxoplasma gondii (strain ATCC 50861 / VEG) OX=432359 GN=TGVEG_309120 PE=4 SV=1
21.3207	22.3858	22.2233	18.265	20.9686	NaN				3	3	3	12	12	12	36.468	0	4.2668	15363000	18	A0A125YKW8	A0A125YKW8	45	tr|A0A125YKH1|A0A125YKH1_TOXGV 40S ribosomal protein S24 OS=Toxoplasma gondii (strain ATCC 50861 / VEG) OX=432359 GN=TGVEG_215460 PE=1 SV=1
22.4475	22.9215	22.7859	21.5384	22.4219	21.4447				4	4	4	28	28	28	25.975	0	10.882	32415000	46	A0A125YLH0	A0A125YLH0	47	tr|A0A125YKW8|A0A125YKW8_TOXGV Putative transmembrane protein OS=Toxoplasma gondii (strain ATCC 50861 / VEG) OX=432359 GN=TGVEG_258462 PE=4 SV=1
NaN	NaN	NaN	24.1433	20.0467	23.865				7	7	7	18.5	18.5	18.5	45.843	0	11.135	34890000	22	A0A125YLN7	A0A125YLN7	48	tr|A0A125YLH0|A0A125YLH0_TOXGV MSP (Major sperm protein) domain-containing protein OS=Toxoplasma gondii (strain ATCC 50861 / VEG) OX=432359 GN=BN1205_009585 PE=4 SV=1
21.2822	21.9109	21.0024	20.1474	22.7815	19.4088				3	3	3	20.4	20.4	20.4	17.894	0	3.0956	17661000	12	A0A125YMU1	A0A125YMU1	49	tr|A0A125YLN7|A0A125YLN7_TOXGV Ubiquitin family protein OS=Toxoplasma gondii (strain ATCC 50861 / VEG) OX=432359 GN=BN1205_029400 PE=4 SV=1
21.7295	23.3149	22.5245	NaN	20.7976	19.4224				4	4	4	1.5	1.5	1.5	303.84	0	9.1078	22470000	20	A0A125YP36	A0A125YP36	50	tr|A0A125YMU1|A0A125YMU1_TOXGV Ribosomal protein L21. putative OS=Toxoplasma gondii (strain ATCC 50861 / VEG) OX=432359 GN=BN1205_006195 PE=4 SV=1
NaN	NaN	NaN	22.0154	NaN	21.3327				1	1	1	12	12	12	10.251	0	2.6968	6880300	4	A0A125YPA0	A0A125YPA0	52	tr|A0A125YP36|A0A125YP36_TOXGV Serine/threonine specific protein phosphatase OS=Toxoplasma gondii (strain ATCC 50861 / VEG) OX=432359 GN=TGVEG_304955 PE=4 SV=1
22.7731	23.9342	21.7336	23.3031	23.8266	23.2881				7	7	7	20.2	20.2	20.2	44.951	0	56.819	62154000	54	A0A125YPI3	A0A125YPI3	53	tr|A0A125YPA0|A0A125YPA0_TOXGV Uncharacterized protein OS=Toxoplasma gondii (strain ATCC 50861 / VEG) OX=432359 GN=BN1205_073555 PE=4 SV=1
16.4706	22.2834	20.4664	NaN	NaN	NaN				4	4	4	20	20	20	28.875	0	6.5018	6644300	12	A0A125YQH5	A0A125YQH5	54	tr|A0A125YPI3|A0A125YPI3_TOXGV Putative vacuolar ATP synthase subunit d OS=Toxoplasma gondii (strain ATCC 50861 / VEG) OX=432359 GN=BN1205_075430 PE=4 SV=1
19.4414	20.1083	20.1427	18.7124	19.6172	20.0137				4	4	4	26.7	26.7	26.7	18.682	0	2.3928	5292200	15	A0A125YRD7;A0A0F7V130	A0A125YRD7	55	tr|A0A125YQH5|A0A125YQH5_TOXGV Putative transmembrane protein OS=Toxoplasma gondii (strain ATCC 50861 / VEG) OX=432359 GN=TGVEG_258458 PE=4 SV=1
NaN	21.5911	18.4272	18.5576	21.1702	19.5173				5	5	5	2	2	2	328.9	0	3.0556	7007600	22	A0A125YRV5	A0A125YRV5	56	tr|A0A125YRD7|A0A125YRD7_TOXGV 40S ribosomal protein S25 OS=Toxoplasma gondii (strain ATCC 50861 / VEG) OX=432359 GN=TGVEG_231140 PE=3 SV=1
NaN	NaN	NaN	22.2216	21.5805	22.6129				1	1	1	2	2	2	60.633	0.003876	0.8571	14441000	3	A0A125YSL8	A0A125YSL8	58	tr|A0A125YRV5|A0A125YRV5_TOXGV Rhoptry neck protein RON8 OS=Toxoplasma gondii (strain ATCC 50861 / VEG) OX=432359 GN=TGVEG_306060 PE=4 SV=1
23.3632	24.4509	22.8527	23.7807	24.8571	23.5133				21	21	21	15.3	15.3	15.3	187.41	0	36.397	98069000	118	A0A125YSX9	A0A125YSX9	59	tr|A0A125YSL8|A0A125YSL8_TOXGV Tumor suppressor mitostatin OS=Toxoplasma gondii (strain ATCC 50861 / VEG) OX=432359 GN=TGVEG_312980 PE=4 SV=1
22.5023	22.9817	22.7424	24.4574	23.1956	24.3239				4	4	4	20.4	20.4	20.4	18.561	0	21.879	74884000	30	A0A125YU31	A0A125YU31	61	tr|A0A125YSX9|A0A125YSX9_TOXGV Rhoptry neck protein RON5 OS=Toxoplasma gondii (strain ATCC 50861 / VEG) OX=432359 GN=TGVEG_311470 PE=4 SV=1
NaN	NaN	18.1138	NaN	19.5274	20.8504				2	2	2	14.8	14.8	14.8	16.33	0	1.0573	2929900	3	A0A125YU34	A0A125YU34	62	tr|A0A125YU31|A0A125YU31_TOXGV Ribosomal protein RPL23A OS=Toxoplasma gondii (strain ATCC 50861 / VEG) OX=432359 GN=BN1205_035880 PE=3 SV=1
NaN	NaN	NaN	24.1871	20.9483	23.752				3	3	3	24.1	24.1	24.1	9.7801	0	12.45	35252000	11	A0A125YUM0	A0A125YUM0	63	tr|A0A125YU34|A0A125YU34_TOXGV Ribosomal protein RPL27 (Fragment) OS=Toxoplasma gondii (strain ATCC 50861 / VEG) OX=432359 GN=TGVEG_262690 PE=4 SV=1
21.4417	22.9404	22.6645	23.384	22.38	23.9073				7	7	7	34.5	34.5	34.5	25.997	0	10.817	49684000	44	A0A125YV47	A0A125YV47	64	tr|A0A125YUM0|A0A125YUM0_TOXGV Putative calmodulin OS=Toxoplasma gondii (strain ATCC 50861 / VEG) OX=432359 GN=TGVEG_269442 PE=4 SV=1
19.9701	20.4292	21.2945	NaN	NaN	NaN				2	2	2	1.8	1.8	1.8	104.83	0	2.6022	5011000	9	A0A125YX25	A0A125YX25	66	tr|A0A125YV47|A0A125YV47_TOXGV GTP-binding nuclear protein OS=Toxoplasma gondii (strain ATCC 50861 / VEG) OX=432359 GN=TGVEG_248340 PE=3 SV=1
NaN	18.6538	NaN	NaN	19.3513	19.6804				2	2	2	2.4	2.4	2.4	109.19	0	1.0429	1921500	5	A0A125YXF0	A0A125YXF0	67	tr|A0A125YX25|A0A125YX25_TOXGV Microneme protein. putative OS=Toxoplasma gondii (strain ATCC 50861 / VEG) OX=432359 GN=BN1205_039650 PE=4 SV=1
22.628	24.0703	23.9073	24.86	24.1653	24.3654				6	6	6	48.7	48.7	48.7	16.301	0	76.738	110710000	51	A0A125YXW4	A0A125YXW4	68	tr|A0A125YXF0|A0A125YXF0_TOXGV Eukaryotic translation initiation factor 3 subunit C OS=Toxoplasma gondii (strain ATCC 50861 / VEG) OX=432359 GN=TGVEG_294620 PE=3 SV=1
23.1455	23.8801	23.8622	25.067	24.853	24.4198				6	6	6	33	33	33	20.266	0	45.318	127860000	48	A0A125YY58	A0A125YY58	69	tr|A0A125YXW4|A0A125YXW4_TOXGV 40s ribosomal protein S14. putative OS=Toxoplasma gondii (strain ATCC 50861 / VEG) OX=432359 GN=BN1205_049265 PE=1 SV=1
18.8384	22.1022	21.943	23.1328	21.6538	22.7392				5	5	5	20.8	20.8	20.8	28.736	0	3.5154	28501000	23	A0A125YYN8	A0A125YYN8	71	tr|A0A125YY58|A0A125YY58_TOXGV Heat shock protein OS=Toxoplasma gondii (strain ATCC 50861 / VEG) OX=432359 GN=BN1205_022700 PE=3 SV=1
NaN	18.9351	19.9249	NaN	NaN	NaN				1	1	1	5.7	5.7	5.7	17.878	0.0038023	0.82422	1496600	3	A0A125YYW0	A0A125YYW0	73	tr|A0A125YYN8|A0A125YYN8_TOXGV Ribosomal protein RPS3 OS=Toxoplasma gondii (strain ATCC 50861 / VEG) OX=432359 GN=TGVEG_232300 PE=4 SV=1
NaN	NaN	NaN	20.7027	NaN	19.5504				3	3	3	6.5	6.5	6.5	65.215	0	3.1082	2474400	5	A0A125YYX2	A0A125YYX2	74	tr|A0A125YYW0|A0A125YYW0_TOXGV Ribosomal protein RPL14 OS=Toxoplasma gondii (strain ATCC 50861 / VEG) OX=432359 GN=TGVEG_267060 PE=4 SV=1
NaN	20.9528	17.2478	16.3327	18.8499	21.0145				6	6	6	23.8	23.8	23.8	31.222	0	3.3955	4858700	13	A0A125YZB5	A0A125YZB5	75	tr|A0A125YYX2|A0A125YYX2_TOXGV Uncharacterized protein OS=Toxoplasma gondii (strain ATCC 50861 / VEG) OX=432359 GN=BN1205_062000 PE=4 SV=1
NaN	NaN	NaN	27.6944	24.9113	26.3874				31	31	31	8.8	8.8	8.8	504.75	0	150.72	336540000	124	B6K8J1	B6K8J1	76	tr|A0A125YZB5|A0A125YZB5_TOXGV Ribosomal protein RPL6 OS=Toxoplasma gondii (strain ATCC 50861 / VEG) OX=432359 GN=TGVEG_313390 PE=4 SV=1
26.0885	27.1503	26.4857	27.4039	27.4677	27.7518				12	12	12	38.8	38.8	38.8	31.988	0	37.955	903470000	143	B6K8L1	B6K8L1	77	tr|B6K8J1|B6K8J1_TOXGV Putative transmembrane protein OS=Toxoplasma gondii (strain ATCC 50861 / VEG) OX=432359 GN=BN1205_095330 PE=4 SV=1
NaN	18.0608	17.2451	NaN	17.7409	NaN				1	1	1	2.3	2.3	2.3	53.434	0.0074349	0.76037	647830	4	B6K8Y9	B6K8Y9	78	tr|B6K8L1|B6K8L1_TOXGV Fibrillarin OS=Toxoplasma gondii (strain ATCC 50861 / VEG) OX=432359 GN=BN1205_095540 PE=3 SV=1
19.792	NaN	20.7258	20.2333	20.5184	19.5758				1	1	1	5.6	5.6	5.6	22.231	0	1.0686	6157800	7	V4ZB03;B6K906	V4ZB03;B6K906	79	tr|B6K8Y9|B6K8Y9_TOXGV ATP-dependent RNA helicase. putative OS=Toxoplasma gondii (strain ATCC 50861 / VEG) OX=432359 GN=BN1205_097040 PE=3 SV=1
NaN	18.6752	19.9419	18.6677	19.8725	19.8745				1	1	1	6.6	6.6	6.6	23.795	0	1.2842	3763400	8	B6K9A2	B6K9A2	80	tr|V4ZB03|V4ZB03_TOXGV Putative small GTP binding protein rab1a (Fragment) OS=Toxoplasma gondii (strain ATCC 50861 / VEG) OX=432359 GN=TGVEG_214770 PE=4 SV=1;tr|B6K906|B6K906_TOXGV Rab18/RabC-family small GTPase OS=Toxoplasma gondii (strain ATCC 50861 / VE
NaN	NaN	NaN	20.7183	NaN	19.2852				1	1	1	1.5	1.5	1.5	69.756	0	7.9109	2364000	4	B6K9X9	B6K9X9	81	tr|B6K9A2|B6K9A2_TOXGV Putative transmembrane protein OS=Toxoplasma gondii (strain ATCC 50861 / VEG) OX=432359 GN=BN1205_099330 PE=4 SV=1
18.8094	19.3588	19.4812	NaN	NaN	NaN				2	2	2	2.3	2.3	2.3	106.52	0	0.92066	1863600	7	B6KA39	B6KA39	82	tr|B6K9X9|B6K9X9_TOXGV Uncharacterized protein OS=Toxoplasma gondii (strain ATCC 50861 / VEG) OX=432359 GN=BN1205_092960 PE=4 SV=1
NaN	18.5759	16.9618	NaN	17.9054	NaN				3	3	3	11.1	11.1	11.1	34.544	0	1.6229	763900	4	B6KA45	B6KA45	83	tr|B6KA39|B6KA39_TOXGV Uncharacterized protein OS=Toxoplasma gondii (strain ATCC 50861 / VEG) OX=432359 GN=BN1205_093740 PE=4 SV=1
NaN	NaN	NaN	22.6062	NaN	21.3474				6	6	6	6	6	6	132.66	0	9.1258	9053000	11	B6KAL4	B6KAL4	85	tr|B6KA45|B6KA45_TOXGV Uncharacterized protein OS=Toxoplasma gondii (strain ATCC 50861 / VEG) OX=432359 GN=BN1205_093810 PE=4 SV=1
24.9178	25.5587	25.1553	25.5931	25.7152	25.4054				10	10	10	21.1	21.1	21.1	63.02	0	56.012	268630000	78	B6KAM0	B6KAM0	86	tr|B6KAL4|B6KAL4_TOXGV Myosin C OS=Toxoplasma gondii (strain ATCC 50861 / VEG) OX=432359 GN=BN1205_079200 PE=3 SV=1
NaN	NaN	NaN	25.7773	22.3411	24.4454				10	10	10	50.8	50.8	50.8	29.222	0	46.14	85668000	43	B6KAS6	B6KAS6	87	sp|B6KAM0|AMA1_TOXGV Apical membrane antigen 1 OS=Toxoplasma gondii (strain ATCC 50861 / VEG) OX=432359 GN=AMA1 PE=1 SV=1
19.3048	20.7983	20.7969	20.9272	21.2652	21.1939				4	4	4	18.5	18.5	18.5	24.055	0	5.8447	11206000	22	B6KC70	B6KC70	89	tr|B6KAS6|B6KAS6_TOXGV Doublecortin OS=Toxoplasma gondii (strain ATCC 50861 / VEG) OX=432359 GN=BN1205_078130 PE=1 SV=1
18.0066	19.6603	19.6087	NaN	NaN	NaN				2	2	2	4.9	4.9	4.9	44.711	0	0.88837	1891400	4	B6KF82	B6KF82	90	tr|B6KBN3|B6KBN3_TOXGV 46 kDa FK506-binding nuclear protein. putative OS=Toxoplasma gondii (strain ATCC 50861 / VEG) OX=432359 GN=BN1205_073950 PE=4 SV=1
21.3938	22.2334	22.3738	NaN	NaN	NaN				6	6	6	10.6	10.6	10.6	72.236	0	5.6901	13121000	17	B6KFE8	B6KFE8	91	tr|B6KC70|B6KC70_TOXGV Ribosomal protein RPS16 OS=Toxoplasma gondii (strain ATCC 50861 / VEG) OX=432359 GN=TGVEG_263040 PE=1 SV=1
23.1616	24.4041	23.6857	25.1707	24.2656	25.2736				8	8	8	42.4	42.4	42.4	23.561	0	80.259	143570000	62	B6KGK3	B6KGK3	92	tr|B6KF82|B6KF82_TOXGV Dense granule protein GRA14 OS=Toxoplasma gondii (strain ATCC 50861 / VEG) OX=432359 GN=BN1205_091840 PE=4 SV=1
NaN	NaN	NaN	23.2572	NaN	21.984				8	8	8	20.9	20.9	20.9	46.534	0	4.2572	14174000	13	B6KGM1	B6KGM1	93	tr|B6KFE8|B6KFE8_TOXGV Putative chaperonin cpn60 OS=Toxoplasma gondii (strain ATCC 50861 / VEG) OX=432359 GN=BN1205_090700 PE=3 SV=1
NaN	NaN	NaN	21.1222	NaN	19.2811				3	3	3	8.4	8.4	8.4	55.951	0	2.8372	2919700	7	B6KGT6	B6KGT6	94	tr|B6KGK3|B6KGK3_TOXGV 40S ribosomal protein S8 OS=Toxoplasma gondii (strain ATCC 50861 / VEG) OX=432359 GN=BN1205_006420 PE=1 SV=1
NaN	NaN	NaN	19.6569	17.809	20.621				2	2	2	17	17	17	16.309	0	4.0927	2668900	5	B6KH63	B6KH63	95	tr|B6KGM1|B6KGM1_TOXGV Uncharacterized protein OS=Toxoplasma gondii (strain ATCC 50861 / VEG) OX=432359 GN=BN1205_006250 PE=4 SV=1
20.4287	21.1839	21.7218	23.4447	22.0186	22.6915				6	6	6	27.1	27.1	27.1	29.762	0	24.221	29691000	34	B6KH93	B6KH93	96	tr|B6KGT6|B6KGT6_TOXGV Uncharacterized protein OS=Toxoplasma gondii (strain ATCC 50861 / VEG) OX=432359 GN=BN1205_005270 PE=4 SV=1
21.6552	22.6027	22.3452	NaN	19.4203	18.8304				8	8	8	30.5	30.5	30.5	35.338	0	3.7534	16168000	17	B6KHS2	B6KHS2	98	tr|B6KH63|B6KH63_TOXGV 60S ribosomal protein L26. putative OS=Toxoplasma gondii (strain ATCC 50861 / VEG) OX=432359 GN=BN1205_003390 PE=4 SV=1
NaN	20.5322	20.2841	19.4741	20.2589	19.9844				4	4	4	9.5	9.5	9.5	78.25	0	6.0438	5813400	13	B6KHU4	B6KHU4	99	tr|B6KH93|B6KH93_TOXGV Alveolin domain containing intermediate filament IMC12 OS=Toxoplasma gondii (strain ATCC 50861 / VEG) OX=432359 GN=BN1205_003090 PE=4 SV=1
18.4466	21.8936	20.7828	NaN	21.3785	20.1926				5	5	5	6.6	6.6	6.6	93.088	0	4.8507	9981900	22	B6KID3	B6KID3	100	tr|B6KHS2|B6KHS2_TOXGV Dense granule protein GRA9 OS=Toxoplasma gondii (strain ATCC 50861 / VEG) OX=432359 GN=BN1205_000810 PE=4 SV=1
NaN	NaN	NaN	20.3725	17.6075	18.4423				2	2	2	5.3	5.3	5.3	50.617	0	2.5011	1913400	4	B6KJG3	B6KJG3	101	tr|B6KHU4|B6KHU4_TOXGV Heat shock protein OS=Toxoplasma gondii (strain ATCC 50861 / VEG) OX=432359 GN=BN1205_000570 PE=3 SV=1
19.7065	20.6069	20.6831	NaN	19.9577	NaN				3	3	3	1	1	1	291.84	0	3.4312	5154500	16	B6KJP5	B6KJP5	102	tr|B6KID3|B6KID3_TOXGV Elongation factor 2. putative OS=Toxoplasma gondii (strain ATCC 50861 / VEG) OX=432359 GN=BN1205_043820 PE=4 SV=1
NaN	NaN	NaN	17.7598	17.8952	18.3021				1	1	1	4.3	4.3	4.3	47.865	0.0038462	0.85175	788920	4	B6KJR0	B6KJR0	103	tr|B6KJG3|B6KJG3_TOXGV Mucin. putative OS=Toxoplasma gondii (strain ATCC 50861 / VEG) OX=432359 GN=BN1205_024730 PE=4 SV=1
21.6317	23.0439	20.1212	21.2295	22.888	20.8292				8	8	8	10.9	10.9	10.9	101.08	0	18.446	25121000	38	B6KJX9	B6KJX9	104	tr|B6KJP5|B6KJP5_TOXGV Pre-mRNA processing splicing factor PRP8 OS=Toxoplasma gondii (strain ATCC 50861 / VEG) OX=432359 GN=BN1205_023800 PE=4 SV=1
22.3018	23.4178	22.2344	23.0967	23.8528	23.1674				4	4	4	13.7	13.7	13.7	39.119	0	27.508	54852000	44	B6KK34	B6KK34	105	tr|B6KJR0|B6KJR0_TOXGV Uncharacterized protein OS=Toxoplasma gondii (strain ATCC 50861 / VEG) OX=432359 GN=BN1205_023640 PE=4 SV=1
19.6846	21.2776	21.2895	22.0347	21.3802	21.9887				2	2	2	17.2	17.2	17.2	15.617	0	12.474	17135000	15	B6KLD4	B6KLD4	107	tr|B6KJX9|B6KJX9_TOXGV V-type proton ATPase subunit a OS=Toxoplasma gondii (strain ATCC 50861 / VEG) OX=432359 GN=BN1205_022810 PE=3 SV=1
19.662	20.7949	20.7338	NaN	18.8759	17.0113				2	2	2	5.3	5.3	5.3	54.771	0	3.8158	5005700	17	B6KP80	B6KP80	108	tr|B6KK34|B6KK34_TOXGV SAG-related sequence SRS29C OS=Toxoplasma gondii (strain ATCC 50861 / VEG) OX=432359 GN=BN1205_022060 PE=4 SV=1
20.9064	22.8354	22.9564	22.7957	22.8984	22.6539				2	2	2	9	9	9	25.899	0	6.282	39287000	22	B6KQG9	B6KQG9	109	tr|B6KLD4|B6KLD4_TOXGV Ribosomal protein L32. putative OS=Toxoplasma gondii (strain ATCC 50861 / VEG) OX=432359 GN=BN1205_108820 PE=4 SV=1
NaN	NaN	NaN	18.7835	18.783	18.7712				1	1	1	8	8	8	12.238	0.003861	0.85663	1349700	3	B6KSD2	B6KSD2	110	tr|B6KP80|B6KP80_TOXGV Uncharacterized protein OS=Toxoplasma gondii (strain ATCC 50861 / VEG) OX=432359 GN=BN1205_039540 PE=4 SV=1
NaN	NaN	NaN	23.5002	21.6474	21.7291				1	1	1	0.7	0.7	0.7	126.32	0	0.86935	18626000	12	B6KSV8	B6KSV8	111	tr|B6KQG9|B6KQG9_TOXGV 40s ribosomal protein S20. putative OS=Toxoplasma gondii (strain ATCC 50861 / VEG) OX=432359 GN=BN1205_053570 PE=1 SV=1
24.5919	26.0444	25.0623	25.734	26.3236	26.1657				6	6	6	28.3	28.3	28.3	21.17	0	43.55	344600000	67	B6KV50	B6KV50	112	tr|B6KSD2|B6KSD2_TOXGV Uncharacterized protein OS=Toxoplasma gondii (strain ATCC 50861 / VEG) OX=432359 GN=BN1205_031640 PE=4 SV=1
22.2508	23.2812	23.3951	22.0724	23.7468	23.0241				7	7	7	35.1	35.1	35.1	29.371	0	22.376	53233000	59	B9PGG2	B9PGG2	113	tr|B6KSV8|B6KSV8_TOXGV ADA2-A transcriptional co-activator SAGA component OS=Toxoplasma gondii (strain ATCC 50861 / VEG) OX=432359 GN=BN1205_037130 PE=4 SV=1
NaN	19.3669	NaN	NaN	20.4648	20.2697				2	2	2	25	25	25	9.5832	0	0.89517	3387400	7	B9PGY7	B9PGY7	115	tr|B6KV50|B6KV50_TOXGV 60S ribosomal protein L18. putative OS=Toxoplasma gondii (strain ATCC 50861 / VEG) OX=432359 GN=BN1205_007800 PE=4 SV=1
NaN	20.9369	20.4502	NaN	19.2877	19.4199				1	1	1	2.5	2.5	2.5	52.113	0	0.92285	4781400	6	B9PH46	B9PH46	116	tr|B9PGG2|B9PGG2_TOXGV 40S ribosomal protein S3a OS=Toxoplasma gondii (strain ATCC 50861 / VEG) OX=432359 GN=BN1205_022930 PE=1 SV=1
18.4519	NaN	20.419	NaN	19.094	NaN				1	1	1	2.2	2.2	2.2	51.44	0	1.8565	2320100	4	B9PHG6	B9PHG6	117	tr|B9PGY7|B9PGY7_TOXGV 60S ribosomal protein L38 OS=Toxoplasma gondii (strain ATCC 50861 / VEG) OX=432359 GN=BN1205_024500 PE=3 SV=1
NaN	NaN	NaN	21.0608	20.0589	20.0057				2	2	2	18.3	18.3	18.3	15.845	0	1.9798	4332400	8	B9PHI3	B9PHI3	118	tr|B9PH46|B9PH46_TOXGV Enolase 2 OS=Toxoplasma gondii (strain ATCC 50861 / VEG) OX=432359 GN=BN1205_015860 PE=3 SV=1
20.6581	22.883	23.2085	22.6262	21.7546	22.6712				2	2	2	16.1	16.1	16.1	15.801	0	3.574	35773000	27	B9PHL8	B9PHL8	119	tr|B9PHG6|B9PHG6_TOXGV FFD and TFG box motifs protein OS=Toxoplasma gondii (strain ATCC 50861 / VEG) OX=432359 GN=BN1205_016880 PE=4 SV=1
21.9507	23.5512	22.5925	NaN	19.2251	NaN				7	7	7	18.2	18.2	18.2	58.732	0	10.162	23282000	28	B9PHR8	B9PHR8	120	tr|B9PHI3|B9PHI3_TOXGV Uncharacterized protein OS=Toxoplasma gondii (strain ATCC 50861 / VEG) OX=432359 GN=BN1205_025340 PE=4 SV=1
17.4736	21.7681	21.5344	24.7523	23.3769	24.1275				3	3	3	10	10	10	34.282	0	2.5611	64273000	22	B9PIA4	B9PIA4	121	tr|B9PHL8|B9PHL8_TOXGV Ribosomal protein RPS23 OS=Toxoplasma gondii (strain ATCC 50861 / VEG) OX=432359 GN=BN1205_025830 PE=1 SV=1
21.0904	21.7172	19.9661	22.0088	21.2958	21.9828				2	2	2	12.4	12.4	12.4	20.931	0	23.489	17644000	23	B9PIA9	B9PIA9	122	tr|B9PHR8|B9PHR8_TOXGV Protein phosphatase 2C domain-containing protein OS=Toxoplasma gondii (strain ATCC 50861 / VEG) OX=432359 GN=BN1205_017620 PE=4 SV=1
NaN	NaN	NaN	23.4227	21.2613	22.3638				5	5	5	24.1	24.1	24.1	31.512	0	22.213	19154000	18	B9PIK4	B9PIK4	123	tr|B9PIA4|B9PIA4_TOXGV Glideosome-associated protein with multiple-membrane spans GAPM3 OS=Toxoplasma gondii (strain ATCC 50861 / VEG) OX=432359 GN=BN1205_019430 PE=4 SV=1
20.3623	21.829	21.1375	21.1248	22.2487	21.6189				3	3	3	12.4	12.4	12.4	30.121	0	1.8862	17871000	14	B9PIY5	B9PIY5	124	tr|B9PIA9|B9PIA9_TOXGV H/ACA ribonucleoprotein complex subunit OS=Toxoplasma gondii (strain ATCC 50861 / VEG) OX=432359 GN=BN1205_019480 PE=3 SV=1
NaN	NaN	NaN	23.3778	NaN	22.9043				4	4	4	12.4	12.4	12.4	51.663	0	10.191	18750000	18	B9PJ52	B9PJ52	125	tr|B9PIK4|B9PIK4_TOXGV Uncharacterized protein OS=Toxoplasma gondii (strain ATCC 50861 / VEG) OX=432359 GN=BN1205_097440 PE=4 SV=1
25.4559	26.3714	25.9938	28.259	27.2744	27.9784				16	16	16	40.4	40.4	40.4	50.113	0	56.091	947650000	186	B9PJD4;B9PGQ9	B9PJD4	126	tr|B9PIY5|B9PIY5_TOXGV Ribosomal protein RPL7 OS=Toxoplasma gondii (strain ATCC 50861 / VEG) OX=432359 GN=TGVEG_314810 PE=4 SV=1
21.998	22.7464	22.6963	23.3972	23.0584	23.2544				1	1	1	8	8	8	20.199	0	1.0144	47809000	12	B9PJK2	B9PJK2	127	tr|B9PJ52|B9PJ52_TOXGV Uncharacterized protein OS=Toxoplasma gondii (strain ATCC 50861 / VEG) OX=432359 GN=BN1205_100650 PE=4 SV=1
22.8927	23.4164	23.7097	24.3882	23.6893	23.8761				4	4	4	32	32	32	16.344	0	39.736	83584000	40	B9PJR5	B9PJR5	128	tr|B9PJD4|B9PJD4_TOXGV Tubulin alpha chain OS=Toxoplasma gondii (strain ATCC 50861 / VEG) OX=432359 GN=BN1205_101500 PE=3 SV=1
18.1316	NaN	NaN	17.2831	NaN	18.2365				2	2	2	1.8	1.8	1.8	136.38	0	1.887	755500	6	B9PK74;B6KK38;B9QNV7	B9PK74;B6KK38;B9QNV7	129	tr|B9PJK2|B9PJK2_TOXGV Ribosomal protein L11. putative OS=Toxoplasma gondii (strain ATCC 50861 / VEG) OX=432359 GN=BN1205_093880 PE=3 SV=1
NaN	20.9324	19.016	20.0842	NaN	21.0327				3	3	3	10.1	10.1	10.1	31.031	0	1.9551	5788200	7	B9PKF7	B9PKF7	131	tr|B9PJR5|B9PJR5_TOXGV Ribosomal protein L22. putative OS=Toxoplasma gondii (strain ATCC 50861 / VEG) OX=432359 GN=BN1205_094570 PE=3 SV=1
19.8055	18.1875	21.9787	NaN	21.2661	NaN				2	2	2	4.6	4.6	4.6	45.126	0	1.7479	7869600	9	B9PLI2	B9PLI2	132	tr|B9PK74|B9PK74_TOXGV ATP-dependent RNA helicase. putative OS=Toxoplasma gondii (strain ATCC 50861 / VEG) OX=432359 GN=BN1205_096380 PE=4 SV=1;tr|B6KK38|B6KK38_TOXGV ATP-dependent RNA helicase OS=Toxoplasma gondii (strain ATCC 50861 / VEG) OX=432359 GN=BN
19.6412	21.2455	21.56	22.6932	22.4235	23.0279				4	4	4	20.2	20.2	20.2	21.33	0	4.6301	27355000	25	B9PLQ2	B9PLQ2	133	tr|B9PKF7|B9PKF7_TOXGV 60S ribosomal protein L7a. putative OS=Toxoplasma gondii (strain ATCC 50861 / VEG) OX=432359 GN=BN1205_073140 PE=4 SV=1
19.6733	21.7525	21.3259	21.9752	22.0387	21.8233				3	3	3	11.9	11.9	11.9	31.76	0	7.6708	19140000	29	B9PLQ7	B9PLQ7	134	tr|B9PLI2|B9PLI2_TOXGV ATP-dependent helicase. putaive OS=Toxoplasma gondii (strain ATCC 50861 / VEG) OX=432359 GN=BN1205_077710 PE=3 SV=1
NaN	NaN	NaN	22.0338	NaN	19.6839				1	1	1	6.9	6.9	6.9	22.943	0	49.746	5135900	4	B9PM56	B9PM56	135	tr|B9PLQ2|B9PLQ2_TOXGV 60S ribosomal protein L18a OS=Toxoplasma gondii (strain ATCC 50861 / VEG) OX=432359 GN=BN1205_072060 PE=3 SV=1
NaN	NaN	NaN	23.3922	NaN	21.5109				3	3	3	6.8	6.8	6.8	62.637	0	2.4184	13997000	10	B9PM57	B9PM57	136	tr|B9PLQ7|B9PLQ7_TOXGV Gbp1p protein. putative OS=Toxoplasma gondii (strain ATCC 50861 / VEG) OX=432359 GN=BN1205_072100 PE=4 SV=1
NaN	22.1535	21.7556	20.7835	22.0034	21.3544				3	3	3	18.6	18.6	18.6	17.722	0	3.6442	16896000	19	B9PMB3	B9PMB3	137	tr|B9PM56|B9PM56_TOXGV Alveolin domain containing intermediate filament IMC8 OS=Toxoplasma gondii (strain ATCC 50861 / VEG) OX=432359 GN=BN1205_065200 PE=4 SV=1
15.7301	16.6659	16.9979	NaN	18.5406	NaN				1	1	1	1.5	1.5	1.5	78.592	0	0.96436	670530	5	B9PMM2	B9PMM2	138	tr|B9PM57|B9PM57_TOXGV Alveolin domain containing intermediate filament IMC5 OS=Toxoplasma gondii (strain ATCC 50861 / VEG) OX=432359 GN=BN1205_065210 PE=4 SV=1
22.4917	24.0217	23.7804	24.8741	23.9546	24.2269				6	6	6	40.4	40.4	40.4	18.677	0	11.054	103980000	56	B9PMU7	B9PMU7	139	tr|B9PMB3|B9PMB3_TOXGV 40S ribosomal protein S18. putative OS=Toxoplasma gondii (strain ATCC 50861 / VEG) OX=432359 GN=BN1205_065930 PE=1 SV=1
24.6971	25.6161	25.42	25.9468	26.3459	26.304				18	18	18	39.3	39.3	39.3	44.056	0	21.443	356350000	116	B9PMX8	B9PMX8	140	tr|B9PMM2|B9PMM2_TOXGV ATP-dependent RNA helicase. putative OS=Toxoplasma gondii (strain ATCC 50861 / VEG) OX=432359 GN=BN1205_067220 PE=3 SV=1
NaN	19.1028	NaN	19.6113	21.1883	21.019				3	3	3	19	19	19	24.325	0	4.1825	5878400	14	B9PN66	B9PN66	141	tr|B9PMU7|B9PMU7_TOXGV 40S ribosomal protein S11. putative OS=Toxoplasma gondii (strain ATCC 50861 / VEG) OX=432359 GN=BN1205_067990 PE=1 SV=1
22.7575	23.6892	23.9239	24.0918	23.6313	24.1283				4	4	4	31.6	31.6	31.6	15.073	0	7.501	85742000	47	B9PNF3	B9PNF3	142	tr|B9PMX8|B9PMX8_TOXGV 60S ribosomal protein L3. putative OS=Toxoplasma gondii (strain ATCC 50861 / VEG) OX=432359 GN=BN1205_068250 PE=3 SV=1
24.5333	25.1039	25.0148	26.2225	25.4042	26.1828				4	4	4	38.8	38.8	38.8	11.439	0	16.737	293120000	31	B9PNK6	B9PNK6	143	tr|B9PN66|B9PN66_TOXGV Ribosomal protein L15 OS=Toxoplasma gondii (strain ATCC 50861 / VEG) OX=432359 GN=BN1205_069230 PE=3 SV=1
20.9973	23.264	22.7367	22.8946	23.0725	23.3511				5	5	5	29.6	29.6	29.6	22.587	0	8.0109	46475000	52	B9PNL1	B9PNL1	144	tr|B9PNF3|B9PNF3_TOXGV 60S ribosomal protein L22. putative OS=Toxoplasma gondii (strain ATCC 50861 / VEG) OX=432359 GN=BN1205_091810 PE=4 SV=1
22.0098	22.6006	23.8493	23.9002	23.2192	23.8076				2	2	2	21.4	21.4	21.4	12.725	0	4.7789	65800000	20	B9PP49	B9PP49	145	tr|B9PNK6|B9PNK6_TOXGV Histone H4 OS=Toxoplasma gondii (strain ATCC 50861 / VEG) OX=432359 GN=BN1205_092350 PE=3 SV=1
NaN	NaN	NaN	21.9928	NaN	18.1601				6	6	6	4.5	4.5	4.5	169.66	0	3.5925	4466300	9	B9PP83	B9PP83	146	tr|B9PNL1|B9PNL1_TOXGV 40S ribosomal protein S7 OS=Toxoplasma gondii (strain ATCC 50861 / VEG) OX=432359 GN=BN1205_092410 PE=1 SV=1
NaN	20.4087	20.2971	23.4692	21.5335	22.8827				1	1	1	3.6	3.6	3.6	43.033	0	1.3852	25063000	10	B9PQM0	B9PQM0	149	tr|B9PP49|B9PP49_TOXGV 40S ribosomal protein S26 OS=Toxoplasma gondii (strain ATCC 50861 / VEG) OX=432359 GN=BN1205_103450 PE=1 SV=1
NaN	NaN	NaN	21.8467	NaN	21.0253				1	1	1	4.7	4.7	4.7	42.346	0	2.9707	5905900	4	B9PQT4	B9PQT4	150	tr|B9PP83|B9PP83_TOXGV Myosin H OS=Toxoplasma gondii (strain ATCC 50861 / VEG) OX=432359 GN=BN1205_103120 PE=3 SV=1
19.5768	21.5185	20.5168	20.9743	20.9661	21.6541				3	3	3	19.7	19.7	19.7	21.684	0	4.3313	12695000	14	B9PQU8	B9PQU8	151	tr|B9PPE8|B9PPE8_TOXGV 40S ribosomal protein S5. putative OS=Toxoplasma gondii (strain ATCC 50861 / VEG) OX=432359 GN=BN1205_102420 PE=1 SV=1
NaN	NaN	NaN	23.3992	21.3018	21.6652				1	1	1	2.1	2.1	2.1	43.081	0	2.4216	16973000	6	B9PRA3	B9PRA3	152	tr|B9PQM0|B9PQM0_TOXGV Multi-pass transmembrane protein OS=Toxoplasma gondii (strain ATCC 50861 / VEG) OX=432359 GN=BN1205_070580 PE=4 SV=1
20.9347	21.8477	20.5268	22.2989	21.6339	21.4824				6	6	6	21.4	21.4	21.4	35.255	0	11.409	18633000	44	B9PRA8	B9PRA8	153	tr|B9PQT4|B9PQT4_TOXGV Actin. putative OS=Toxoplasma gondii (strain ATCC 50861 / VEG) OX=432359 GN=BN1205_003160 PE=3 SV=1
NaN	NaN	NaN	23.5602	19.1873	22.3116				4	4	4	11.6	11.6	11.6	23.113	0	8.0196	18172000	11	B9PRE4	B9PRE4	154	tr|B9PQU8|B9PQU8_TOXGV 40S ribosomal protein S9. putative OS=Toxoplasma gondii (strain ATCC 50861 / VEG) OX=432359 GN=BN1205_003310 PE=1 SV=1
NaN	NaN	NaN	23.0013	21.2868	21.8869				1	1	1	9.8	9.8	9.8	15.568	0.0074627	0.76375	14833000	5	B9PSB9	B9PSB9	155	tr|B9PRA3|B9PRA3_TOXGV GAP40 OS=Toxoplasma gondii (strain ATCC 50861 / VEG) OX=432359 GN=BN1205_001980 PE=4 SV=1
19.1677	21.754	20.1456	20.9428	17.7469	22.0546				3	3	3	17.3	17.3	17.3	17.157	0	5.962	11877000	20	B9PSN8	B9PSN8	156	tr|B9PRA8|B9PRA8_TOXGV ADP/ATP carrier. putative OS=Toxoplasma gondii (strain ATCC 50861 / VEG) OX=432359 GN=BN1205_001930 PE=3 SV=1
19.4181	20.0614	19.7903	22.119	21.0343	20.4319				1	1	1	6.3	6.3	6.3	21.424	0	1.5253	10819000	9	B9PT01	B9PT01	158	tr|B9PRE4|B9PRE4_TOXGV Microneme protein 10 OS=Toxoplasma gondii (strain ATCC 50861 / VEG) OX=432359 GN=BN1205_001390 PE=4 SV=1
20.5575	22.3393	20.8334	22.232	22.7516	22.8525				5	5	5	22.4	22.4	22.4	32.749	0	24.339	28280000	32	B9PT75	B9PT75	159	tr|B9PSB9|B9PSB9_TOXGV Uncharacterized protein OS=Toxoplasma gondii (strain ATCC 50861 / VEG) OX=432359 GN=BN1205_033690 PE=4 SV=1
21.5032	23.0343	22.9759	23.8721	23.1435	23.6367				3	3	3	24	24	24	14.685	0	6.9481	57474000	27	B9PTM6;V5AYC1	B9PTM6;V5AYC1	160	tr|B9PSN8|B9PSN8_TOXGV 40S ribosomal protein S15. putative OS=Toxoplasma gondii (strain ATCC 50861 / VEG) OX=432359 GN=BN1205_034990 PE=1 SV=1
24.1737	25.294	25.1285	24.2696	25.6849	25.3682				4	4	4	23	23	23	22.16	0	32.343	214220000	42	B9PTQ0	B9PTQ0	162	tr|B9PT01|B9PT01_TOXGV 60S ribosomal protein L9. putative OS=Toxoplasma gondii (strain ATCC 50861 / VEG) OX=432359 GN=BN1205_032480 PE=4 SV=1
20.6968	22.1303	20.9039	23.6094	21.5494	23.0739				2	2	2	9	9	9	24.801	0	12.768	32949000	18	B9PTX0	B9PTX0	163	tr|B9PT75|B9PT75_TOXGV 60s ribosomal protein L13a. putative OS=Toxoplasma gondii (strain ATCC 50861 / VEG) OX=432359 GN=BN1205_085260 PE=3 SV=1
19.586	21.534	21.8787	NaN	19.2802	17.6698				6	6	6	8.6	8.6	8.6	97.297	0	7.9059	8524800	20	B9PU35	B9PU35	164	tr|B9PTM6|B9PTM6_TOXGV Ribosomal-ubiquitin protein RPL40 OS=Toxoplasma gondii (strain ATCC 50861 / VEG) OX=432359 GN=BN1205_083510 PE=4 SV=1;tr|V5AYC1|V5AYC1_TOXGV Putative polyubiquitin UbC OS=Toxoplasma gondii (strain ATCC 50861 / VEG) OX=432359 GN=TGVEG
24.4256	25.4589	25.3244	25.0579	25.4814	25.6596				7	7	7	31.2	31.2	31.2	28.254	0	68.72	245450000	81	B9PU56	B9PU56	165	tr|B9PTQ0|B9PTQ0_TOXGV 60s ribosomal protein L19. putative OS=Toxoplasma gondii (strain ATCC 50861 / VEG) OX=432359 GN=BN1205_083290 PE=4 SV=1
NaN	NaN	NaN	20.879	19.6254	16.4517				1	1	1	5.2	5.2	5.2	33.534	0.0037879	0.7992	2826900	3	B9PUL4	B9PUL4	166	tr|B9PTX0|B9PTX0_TOXGV 60S ribosomal protein L10. putative OS=Toxoplasma gondii (strain ATCC 50861 / VEG) OX=432359 GN=BN1205_082480 PE=4 SV=1
NaN	19.9938	NaN	NaN	20.7067	21.0536				1	1	1	3.9	3.9	3.9	35.341	0	3.1472	4931900	5	B9PV52	B9PV52	167	tr|B9PU35|B9PU35_TOXGV Putative transmembrane protein OS=Toxoplasma gondii (strain ATCC 50861 / VEG) OX=432359 GN=BN1205_044900 PE=4 SV=1
24.654	25.6215	24.5275	25.7566	25.2506	25.6879				10	10	10	34	34	34	28.956	0	49.171	252870000	77	B9PVR5	B9PVR5	168	tr|B9PU56|B9PU56_TOXGV 60S ribosomal protein L8. putative OS=Toxoplasma gondii (strain ATCC 50861 / VEG) OX=432359 GN=BN1205_045200 PE=3 SV=1
NaN	16.9598	19.1272	20.3017	19.9599	21.5723				5	5	5	11.5	11.5	11.5	59.937	0	6.2941	6130600	12	B9PVZ6	B9PVZ6	169	tr|B9PUL4|B9PUL4_TOXGV GAPM1a OS=Toxoplasma gondii (strain ATCC 50861 / VEG) OX=432359 GN=BN1205_046950 PE=4 SV=1
NaN	19.1158	18.8845	20.6627	18.8989	19.6413				1	1	1	9.1	9.1	9.1	17.821	0	1.2908	4018500	7	B9PWY7	B9PWY7	170	tr|B9PV52|B9PV52_TOXGV Ribosomal protein L5. putative OS=Toxoplasma gondii (strain ATCC 50861 / VEG) OX=432359 GN=BN1205_011140 PE=3 SV=1
24.5967	25.67	25.3555	25.8133	25.6722	25.3382				10	10	10	34.9	34.9	34.9	35.507	0	22.532	276540000	93	B9PXE4	B9PXE4	172	tr|B9PVR5|B9PVR5_TOXGV 40S ribosomal protein S6 OS=Toxoplasma gondii (strain ATCC 50861 / VEG) OX=432359 GN=BN1205_008650 PE=1 SV=1
22.8177	23.9398	23.742	23.7988	24.0496	24.3512				4	4	4	17.8	17.8	17.8	27.258	0	46.399	90872000	56	B9PYK5	B9PYK5	174	tr|B9PVZ6|B9PVZ6_TOXGV DEAD (Asp-Glu-Ala-Asp) box polypeptide 17 OS=Toxoplasma gondii (strain ATCC 50861 / VEG) OX=432359 GN=BN1205_060670 PE=3 SV=1
22.5841	22.6314	21.9533	24.8819	24.0242	24.7095				16	5	3	37	11.8	6.2	50.037	0	30.309	92258000	49	B9PYN1	B9PYN1	175	tr|B9PWY7|B9PWY7_TOXGV 60S ribosomal protein L12. putative OS=Toxoplasma gondii (strain ATCC 50861 / VEG) OX=432359 GN=BN1205_057810 PE=3 SV=1
21.0121	21.427	20.5654	20.6929	21.7307	16.6256				4	4	4	13.1	13.1	13.1	46.784	0	5.3045	11762000	11	B9PYT6	B9PYT6	176	tr|B9PXE4|B9PXE4_TOXGV 40S ribosomal protein S4 OS=Toxoplasma gondii (strain ATCC 50861 / VEG) OX=432359 GN=BN1205_040740 PE=3 SV=1
19.4345	20.8139	21.1267	19.5763	22.9769	21.6213				7	7	7	27.9	27.9	27.9	29.336	0	6.6075	17105000	28	B9PZF2	B9PZF2	177	tr|B9PYK5|B9PYK5_TOXGV Alba 1 OS=Toxoplasma gondii (strain ATCC 50861 / VEG) OX=432359 GN=BN1205_052050 PE=4 SV=1
NaN	NaN	NaN	21.6403	19.2583	20.0777				2	2	2	6.6	6.6	6.6	46.788	0	1.3824	5002500	5	B9PZW3	B9PZW3	178	tr|B9PYN1|B9PYN1_TOXGV Tubulin beta chain OS=Toxoplasma gondii (strain ATCC 50861 / VEG) OX=432359 GN=BN1205_052280 PE=3 SV=1
25.5076	26.5697	26.5518	26.1614	25.2855	25.8409				4	4	4	21	21	21	24.466	0	11.96	421740000	33	B9Q0L6	B9Q0L6	180	tr|B9PYT6|B9PYT6_TOXGV Alveolin domain containing intermediate filament IMC7 OS=Toxoplasma gondii (strain ATCC 50861 / VEG) OX=432359 GN=BN1205_052950 PE=4 SV=1
19.6146	21.9875	22.1008	21.1828	22.5694	21.6981				4	4	4	19.3	19.3	19.3	31.352	0	9.584	21466000	28	B9Q0Q9	B9Q0Q9	181	tr|B9PZF2|B9PZF2_TOXGV 40S ribosomal protein S2. putative OS=Toxoplasma gondii (strain ATCC 50861 / VEG) OX=432359 GN=BN1205_106930 PE=1 SV=1
NaN	19.6737	18.3915	NaN	NaN	17.4756				1	1	1	4.1	4.1	4.1	24.153	0.0075472	0.77571	1362400	4	B9Q183	B9Q183	182	tr|B9PZW3|B9PZW3_TOXGV Glideosome-associated protein with multiple-membrane spans GAPM2B OS=Toxoplasma gondii (strain ATCC 50861 / VEG) OX=432359 GN=BN1205_000130 PE=4 SV=1
NaN	20.2534	15.8534	19.5944	NaN	20.8394				3	3	3	27.5	27.5	27.5	14.355	0	2.5752	3977000	9	B9Q1A7	B9Q1A7	183	tr|B9Q0C6|B9Q0C6_TOXGV ATP-dependent RNA helicase. putative OS=Toxoplasma gondii (strain ATCC 50861 / VEG) OX=432359 GN=BN1205_037430 PE=4 SV=1
25.3201	26.3564	26.0695	28.1675	27.0866	27.8292				17	17	5	39	39	11.8	50.073	0	196.72	880690000	248	B9Q1T8	B9Q1T8	184	tr|B9Q0L6|B9Q0L6_TOXGV Putative transmembrane protein OS=Toxoplasma gondii (strain ATCC 50861 / VEG) OX=432359 GN=TGVEG_215980 PE=4 SV=1
NaN	NaN	NaN	23.5748	18.2314	22.3292				5	5	5	11	11	11	67.32	0	12.125	18073000	13	B9Q1X4	B9Q1X4	185	tr|B9Q0Q9|B9Q0Q9_TOXGV Eukaryotic porin protein OS=Toxoplasma gondii (strain ATCC 50861 / VEG) OX=432359 GN=BN1205_049600 PE=4 SV=1
20.9164	22.8253	23.2118	22.8513	21.9142	22.2938				3	3	3	20	20	20	22.269	0	1.8735	35787000	13	B9Q363	B9Q363	188	tr|B9Q183|B9Q183_TOXGV Dense granule protein DG32 OS=Toxoplasma gondii (strain ATCC 50861 / VEG) OX=432359 GN=BN1205_054660 PE=4 SV=1
22.8548	23.8317	23.7671	NaN	22.6951	NaN				3	3	3	19.9	19.9	19.9	20.245	0	4.6889	43582000	17	B9Q3N8	B9Q3N8	189	tr|B9Q1A7|B9Q1A7_TOXGV 60s ribosomal protein L31. putative OS=Toxoplasma gondii (strain ATCC 50861 / VEG) OX=432359 GN=BN1205_080490 PE=4 SV=1
24.5823	25.5721	25.2691	22.1858	24.0008	22.3777				17	17	17	19	19	19	94.306	0	92.961	142450000	127	B9Q5Q9	B9Q5Q9	190	tr|B9Q1T8|B9Q1T8_TOXGV Tubulin beta chain OS=Toxoplasma gondii (strain ATCC 50861 / VEG) OX=432359 GN=BN1205_085930 PE=3 SV=1
22.3339	23.826	23.2628	22.9984	22.6407	22.6866				1	1	1	1.1	1.1	1.1	192.84	0	1.2502	51892000	8	B9Q5Z0	B9Q5Z0	191	tr|B9Q1X4|B9Q1X4_TOXGV ANK_REP_REGION domain-containing protein OS=Toxoplasma gondii (strain ATCC 50861 / VEG) OX=432359 GN=BN1205_086380 PE=4 SV=1
28.1648	29.1669	28.7863	26.9428	27.5883	26.8754				16	16	16	34.7	34.7	34.7	49.195	0	214.34	1820500000	214	B9Q5Z1	B9Q5Z1	192	tr|B9Q2W7|B9Q2W7_TOXGV Acetyil CoA acetyltransferase/thiolase.putative OS=Toxoplasma gondii (strain ATCC 50861 / VEG) OX=432359 GN=BN1205_042320 PE=3 SV=1
19.1479	21.0827	18.0265	19.8334	19.5314	18.7738				2	2	2	3.7	3.7	3.7	74.93	0	4.3186	5208900	14	B9Q605	B9Q605	193	tr|B9Q363|B9Q363_TOXGV 60S ribosomal protein L17. putative OS=Toxoplasma gondii (strain ATCC 50861 / VEG) OX=432359 GN=BN1205_105210 PE=3 SV=1
17.731	19.1248	19.1774	NaN	NaN	NaN				1	1	1	5.3	5.3	5.3	29.315	0	1.6326	1382100	5	B9Q6H9	B9Q6H9	194	tr|B9Q3N8|B9Q3N8_TOXGV Uncharacterized protein OS=Toxoplasma gondii (strain ATCC 50861 / VEG) OX=432359 GN=BN1205_058510 PE=4 SV=1
NaN	20.4387	20.2921	NaN	NaN	NaN				1	1	1	4.2	4.2	4.2	23.857	0	0.99069	2705100	4	B9Q6J4	B9Q6J4	195	tr|B9Q5Q9|B9Q5Q9_TOXGV Putative transmembrane protein OS=Toxoplasma gondii (strain ATCC 50861 / VEG) OX=432359 GN=BN1205_016920 PE=4 SV=1
NaN	NaN	NaN	24.2631	NaN	22.3242				10	10	10	12.5	12.5	12.5	110.1	0	49.656	25386000	23	B9Q722	B9Q722	196	tr|B9Q5Z0|B9Q5Z0_TOXGV Uncharacterized protein OS=Toxoplasma gondii (strain ATCC 50861 / VEG) OX=432359 GN=BN1205_017530 PE=4 SV=1
23.6343	25.1346	23.8937	28.3581	26.9344	28.3351				33	33	33	40.7	40.7	40.7	93.361	0	179.43	876380000	256	B9Q788	B9Q788	197	tr|B9Q5Z1|B9Q5Z1_TOXGV Cyst matrix protein OS=Toxoplasma gondii (strain ATCC 50861 / VEG) OX=432359 GN=BN1205_017540 PE=4 SV=1
NaN	22.1714	19.0042	NaN	20.1586	NaN				3	3	3	15.7	15.7	15.7	19.843	0	4.0433	6419800	11	B9Q8A2	B9Q8A2	199	tr|B9Q605|B9Q605_TOXGV Asparaginyl-tRNA synthetase (NOB+tRNA synthase) OS=Toxoplasma gondii (strain ATCC 50861 / VEG) OX=432359 GN=BN1205_017780 PE=3 SV=1
NaN	NaN	NaN	20.8081	NaN	20.2371				2	2	2	2.6	2.6	2.6	88.994	0	2.8042	3072000	7	B9QAT4	B9QAT4	200	tr|B9Q6H9|B9Q6H9_TOXGV Putative transmembrane protein OS=Toxoplasma gondii (strain ATCC 50861 / VEG) OX=432359 GN=BN1205_060200 PE=4 SV=1
23.9505	25.3372	24.6475	24.143	24.3616	23.6208				12	12	12	28.7	28.7	28.7	47.955	0	24.01	137860000	99	B9QDT9	B9QDT9	201	tr|B9Q6J4|B9Q6J4_TOXGV Putative transmembrane protein OS=Toxoplasma gondii (strain ATCC 50861 / VEG) OX=432359 GN=BN1205_060350 PE=4 SV=1
20.1609	21.8273	21.151	NaN	20.0235	NaN				1	1	1	9.8	9.8	9.8	34.776	0	2.1938	8287700	6	B9QE93	B9QE93	202	tr|B9Q722|B9Q722_TOXGV Apicomplexan specific. related protein OS=Toxoplasma gondii (strain ATCC 50861 / VEG) OX=432359 GN=BN1205_064240 PE=4 SV=1
NaN	NaN	NaN	24.536	NaN	24.4571				2	2	2	0.7	0.7	0.7	144.32	0	1.0972	47359000	5	B9QEU4	B9QEU4	203	tr|B9Q788|B9Q788_TOXGV Myosin A OS=Toxoplasma gondii (strain ATCC 50861 / VEG) OX=432359 GN=BN1205_061910 PE=3 SV=1
30.0233	30.8807	30.3458	28.6115	28.6819	28.5093				103	103	103	49.6	49.6	49.6	250.69	0	323.31	5655600000	1159	B9QEX1	B9QEX1	204	tr|B9Q8A2|B9Q8A2_TOXGV 28 kDa antigen OS=Toxoplasma gondii (strain ATCC 50861 / VEG) OX=432359 GN=BN1205_068530 PE=4 SV=1
20.7569	22.1117	21.0556	16.8408	16.4478	NaN				4	4	4	12.5	12.5	12.5	47.289	0	16.73	8690200	22	B9QFL1	B9QFL1	206	tr|B9QAT4|B9QAT4_TOXGV Kelch motif domain-containing protein OS=Toxoplasma gondii (strain ATCC 50861 / VEG) OX=432359 GN=BN1205_072700 PE=4 SV=1
22.1844	22.9037	22.4809	NaN	21.4313	19.2892				5	5	5	14.1	14.1	14.1	42.766	0	7.2584	21935000	22	V4Z861;B9QH40;V4Z2H6;B9QH44	V4Z861;B9QH40	208	tr|B9QDT9|B9QDT9_TOXGV Dense granule protein GRA12 OS=Toxoplasma gondii (strain ATCC 50861 / VEG) OX=432359 GN=BN1205_082410 PE=4 SV=1
21.1757	21.9969	22.6319	22.1185	22.3042	23.3437				3	3	3	21.8	21.8	21.8	25.306	0	46.86	33431000	19	B9QHN7	B9QHN7	209	tr|B9QE93|B9QE93_TOXGV Uncharacterized protein OS=Toxoplasma gondii (strain ATCC 50861 / VEG) OX=432359 GN=BN1205_084110 PE=4 SV=1
NaN	NaN	NaN	24.4614	22.6788	22.932				1	1	1	3.1	3.1	3.1	36.274	0	1.0808	37817000	5	B9QHU2	B9QHU2	210	tr|B9QEU4|B9QEU4_TOXGV Uncharacterized protein OS=Toxoplasma gondii (strain ATCC 50861 / VEG) OX=432359 GN=BN1205_081340 PE=4 SV=1
NaN	NaN	NaN	24.1323	20.2223	23.8529				8	8	8	14.4	14.4	14.4	81.687	0	18.14	34762000	29	B9QIC0	B9QIC0	211	tr|B9QEX1|B9QEX1_TOXGV SAG-related sequence SRS44 OS=Toxoplasma gondii (strain ATCC 50861 / VEG) OX=432359 GN=BN1205_081610 PE=4 SV=1
20.3798	22.452	22.5462	22.0016	22.5751	21.5496				9	9	9	13	13	13	96.792	0	15.906	26744000	54	B9QJS4	B9QJS4	213	tr|B9QFL1|B9QFL1_TOXGV Putative transmembrane protein OS=Toxoplasma gondii (strain ATCC 50861 / VEG) OX=432359 GN=BN1205_045810 PE=4 SV=1
23.0438	23.1581	24.3727	28.2363	26.8027	27.7151				49	49	49	29.4	29.4	29.4	216.38	0	270.32	693320000	255	B9QML2	B9QML2	215	tr|B9QFP4|B9QFP4_TOXGV Uncharacterized protein OS=Toxoplasma gondii (strain ATCC 50861 / VEG) OX=432359 GN=BN1205_046140 PE=4 SV=1
21.1272	21.7735	20.6664	24.5128	22.3202	23.8307				5	5	5	16	16	16	38.768	0	17.354	51634000	42	B9QNW9	B9QNW9	217	tr|V4Z861|V4Z861_TOXGV Putative transmembrane protein (Fragment) OS=Toxoplasma gondii (strain ATCC 50861 / VEG) OX=432359 GN=TGVEG_279100B PE=4 SV=1;tr|B9QH40|B9QH40_TOXGV Putative transmembrane protein OS=Toxoplasma gondii (strain ATCC 50861 / VEG) OX=432
20.7136	22.3446	21.4148	NaN	19.4661	NaN				3	3	3	9.5	9.5	9.5	54.202	0	7.2341	10565000	11	B9QPW5	B9QPW5	219	tr|B9QHN7|B9QHN7_TOXGV Fop carboxy-terminal duplication domain protein OS=Toxoplasma gondii (strain ATCC 50861 / VEG) OX=432359 GN=BN1205_054360 PE=4 SV=1
29.888	30.4832	30.4738	30.3669	30.4904	29.9727				16	16	16	43.1	43.1	43.1	40.53	0	323.31	7932300000	294	V4YND8	V4YND8	268	tr|B9QHU2|B9QHU2_TOXGV Uncharacterized protein OS=Toxoplasma gondii (strain ATCC 50861 / VEG) OX=432359 GN=TGVEG_210770 PE=4 SV=1
22.4933	24.6518	23.7298	23.5153	24.3748	23.7123				16	16	16	12.7	12.7	12.7	166.47	0	25.686	93664000	95	V4YYL5	V4YYL5	273	tr|B9QIC0|B9QIC0_TOXGV Uncharacterized protein OS=Toxoplasma gondii (strain ATCC 50861 / VEG) OX=432359 GN=BN1205_011120 PE=4 SV=1
19.4144	22.6882	21.136	NaN	19.6372	NaN				4	4	4	11.8	11.8	11.8	40.181	0	2.6115	10577000	11	V4Z117;A0A0F7UNS7	V4Z117;A0A0F7UNS7	274	tr|B9QJS4|B9QJS4_TOXGV Heat shock protein 90. putative OS=Toxoplasma gondii (strain ATCC 50861 / VEG) OX=432359 GN=BN1205_104350 PE=3 SV=1
20.9697	23.2191	23.3198	NaN	NaN	NaN				4	4	3	13.1	13.1	10.6	33.656	0	13.331	22288000	12	V4Z2D9	V4Z2D9	275	tr|B9QKX7|B9QKX7_TOXGV Putative microneme protein OS=Toxoplasma gondii (strain ATCC 50861 / VEG) OX=432359 GN=TGVEG_208740 PE=4 SV=1
NaN	NaN	NaN	20.1255	NaN	18.8112				2	2	2	3	3	3	97.58	0	2.5143	1603900	3	V4Z3B1	V4Z3B1	278	tr|B9QML2|B9QML2_TOXGV Myosin F OS=Toxoplasma gondii (strain ATCC 50861 / VEG) OX=432359 GN=BN1205_029490 PE=3 SV=1
NaN	NaN	NaN	20.9222	NaN	22.0044				3	3	3	1.4	1.4	1.4	300.06	0.0038168	0.82763	6194300	4	V4Z4T2	V4Z4T2	279	tr|B9QN70|B9QN70_TOXGV MIC2-associated protein M2AP OS=Toxoplasma gondii (strain ATCC 50861 / VEG) OX=432359 GN=BN1205_030950 PE=4 SV=1
22.8855	24.3241	23.7665	23.0289	23.5956	22.4899				4	4	4	16	16	16	26.123	0	5.0888	70145000	42	V4Z4U6	V4Z4U6	280	tr|B9QNW9|B9QNW9_TOXGV Microtubule associated protein SPM1 OS=Toxoplasma gondii (strain ATCC 50861 / VEG) OX=432359 GN=BN1205_049400 PE=4 SV=1
22.1075	22.9441	22.1377	27.1529	25.296	26.5562				7	7	7	8	8	8	138.88	0	14.985	306290000	39	V4Z655	V4Z655	283	tr|B9QP50|B9QP50_TOXGV Putative transmembrane protein OS=Toxoplasma gondii (strain ATCC 50861 / VEG) OX=432359 GN=BN1205_109250 PE=4 SV=1
25.168	26.4445	25.9988	25.8579	26.1507	25.4987				8	8	8	34.5	34.5	34.5	34.731	0	53.046	378810000	87	V4Z6M2	V4Z6M2	284	tr|B9QPW5|B9QPW5_TOXGV Proline-rich protein OS=Toxoplasma gondii (strain ATCC 50861 / VEG) OX=432359 GN=BN1205_087290 PE=4 SV=1
23.4039	25.5189	24.5216	22.9844	24.45	23.3577				11	11	11	24.8	24.8	24.8	60.775	0	36.306	125230000	87	V4Z6U4;V4Z6U8	V4Z6U4;V4Z6U8	285	tr|V4YND8|V4YND8_TOXGV Microneme protein MIC3 OS=Toxoplasma gondii (strain ATCC 50861 / VEG) OX=432359 GN=TGVEG_319560 PE=4 SV=1
21.7431	22.4512	22.2952	18.4051	20.5393	NaN				4	4	4	9.4	9.4	9.4	52.432	0	13.496	16262000	19	V4Z769	V4Z769	286	tr|V4YPP3|V4YPP3_TOXGV KRUF family protein OS=Toxoplasma gondii (strain ATCC 50861 / VEG) OX=432359 GN=TGVEG_252190 PE=4 SV=1
NaN	NaN	NaN	21.0455	NaN	20.6996				6	6	6	16.3	16.3	16.3	47.912	0	3.4318	3867200	9	V4Z7T3	V4Z7T3	287	tr|V4YYL5|V4YYL5_TOXGV Rhoptry neck protein RON2 OS=Toxoplasma gondii (strain ATCC 50861 / VEG) OX=432359 GN=TGVEG_300100 PE=4 SV=1
NaN	NaN	NaN	25.9126	22.6594	24.3177				8	8	8	31.9	31.9	31.9	29.524	0	43.675	90697000	34	V4Z7V4	V4Z7V4	288	tr|V4Z117|V4Z117_TOXGV Rhoptry protein ROP4 OS=Toxoplasma gondii (strain ATCC 50861 / VEG) OX=432359 GN=TGVEG_295125 PE=4 SV=1;tr|A0A0F7UNS7|A0A0F7UNS7_TOXGV Rhoptry protein ROP7 OS=Toxoplasma gondii (strain ATCC 50861 / VEG) OX=432359 GN=BN1205_050030 PE=
24.5999	25.1482	25.0164	NaN	NaN	NaN				5	5	5	30.2	30.2	30.2	17.743	0	13.823	96553000	30	V4Z7Z9	V4Z7Z9	289	tr|V4Z2D9|V4Z2D9_TOXGV Uncharacterized protein (Fragment) OS=Toxoplasma gondii (strain ATCC 50861 / VEG) OX=432359 GN=TGVEG_442370 PE=4 SV=1
22.2892	23.2102	22.2587	23.1736	23.4992	23.4261				1	1	1	2	2	2	85.755	0	1.2557	52437000	11	V4Z9K2	V4Z9K2	292	tr|V4Z3B1|V4Z3B1_TOXGV Uncharacterized protein OS=Toxoplasma gondii (strain ATCC 50861 / VEG) OX=432359 GN=TGVEG_297180 PE=4 SV=1
NaN	NaN	NaN	20.4164	NaN	19.4444				2	2	2	2	2	2	135.83	0	1.6218	2112900	6	V4ZBV5	V4ZBV5	293	tr|V4Z4T2|V4Z4T2_TOXGV Putative dynein gamma chain. flagellar outer arm OS=Toxoplasma gondii (strain ATCC 50861 / VEG) OX=432359 GN=TGVEG_306338B PE=4 SV=1
22.5271	24.555	24.9824	21.8485	22.9109	22.2393				1	1	1	0.8	0.8	0.8	127.8	0	2.3638	80453000	12	V4ZEW9	V4ZEW9	296	tr|V4Z4U6|V4Z4U6_TOXGV Dense granule protein GRA8 OS=Toxoplasma gondii (strain ATCC 50861 / VEG) OX=432359 GN=TGVEG_254720 PE=4 SV=1
NaN	NaN	NaN	21.5816	16.4349	19.6019				6	6	6	8.1	8.1	8.1	114.44	0	3.5629	4022700	12	V4ZFF2	V4ZFF2	297	tr|V4Z655|V4Z655_TOXGV Putative transmembrane protein OS=Toxoplasma gondii (strain ATCC 50861 / VEG) OX=432359 GN=BN1205_025230 PE=4 SV=1
19.9452	19.7458	19.5383	NaN	22.4049	21.5283				5	5	5	8.3	8.3	8.3	97.246	0	4.1663	11228000	13	V4ZG90	V4ZG90	298	tr|V4Z6M2|V4Z6M2_TOXGV SAG-related sequence SRS29B OS=Toxoplasma gondii (strain ATCC 50861 / VEG) OX=432359 GN=TGVEG_233460 PE=4 SV=1
21.6074	22.905	22.5945	NaN	19.3446	NaN				4	4	4	6.7	6.7	6.7	77.122	0	7.5953	18048000	23	V4ZIE7	V4ZIE7	299	tr|V4Z6U4|V4Z6U4_TOXGV Rhoptry protein ROP5 OS=Toxoplasma gondii (strain ATCC 50861 / VEG) OX=432359 GN=TGVEG_308090 PE=4 SV=1;tr|V4Z6U8|V4Z6U8_TOXGV Rhoptry protein ROP5 OS=Toxoplasma gondii (strain ATCC 50861 / VEG) OX=432359 GN=TGVEG_442220 PE=4 SV=1
24.0149	25.2531	22.8637	25.0774	24.9558	24.2842				1	1	1	13.4	13.4	13.4	13.693	0	4.5992	152950000	45	V4ZJ02	V4ZJ02	300	tr|V4Z769|V4Z769_TOXGV Kelch motif domain-containing protein OS=Toxoplasma gondii (strain ATCC 50861 / VEG) OX=432359 GN=BN1205_010650 PE=4 SV=1
18.1566	19.1179	NaN	19.6156	21.366	21.6032				6	6	6	3.6	3.6	3.6	188.99	0	2.721	7553000	13	V4ZJD6	V4ZJD6	301	tr|V4Z7T3|V4Z7T3_TOXGV Uncharacterized protein OS=Toxoplasma gondii (strain ATCC 50861 / VEG) OX=432359 GN=TGVEG_222350 PE=4 SV=1
NaN	NaN	NaN	24.0493	19.3868	21.997				10	10	10	9.5	9.5	9.5	141.47	0	11.863	22231000	27	V4ZUB4	V4ZUB4	304	tr|V4Z7V4|V4Z7V4_TOXGV SAS-6_N domain-containing protein OS=Toxoplasma gondii (strain ATCC 50861 / VEG) OX=432359 GN=BN1205_042045 PE=4 SV=1
18.1468	19.9606	19.6313	18.648	17.9387	17.8239				2	1	1	8.6	5.6	5.6	28.491	0	7.3295	3016700	10	V5AWI5	V5AWI5	305	tr|V4Z7Z9|V4Z7Z9_TOXGV Uncharacterized protein OS=Toxoplasma gondii (strain ATCC 50861 / VEG) OX=432359 GN=TGVEG_441840 PE=4 SV=1
NaN	20.5143	NaN	18.8384	17.9671	18.4909				3	3	3	16.9	16.9	16.9	21.062	0	1.2824	2591000	7	V5B319	V5B319	306	tr|V4Z9K2|V4Z9K2_TOXGV Uncharacterized protein OS=Toxoplasma gondii (strain ATCC 50861 / VEG) OX=432359 GN=TGVEG_307590 PE=4 SV=1
21.4438	22.8828	22.9393	18.2544	19.4428	NaN				8	8	8	14.6	14.6	14.6	80.48	0	9.6009	19655000	32	V5B3J8	V5B3J8	307	tr|V4ZBV5|V4ZBV5_TOXGV EF hand domain-containing protein OS=Toxoplasma gondii (strain ATCC 50861 / VEG) OX=432359 GN=TGVEG_227800 PE=4 SV=1
NaN	22.4692	22.7309	NaN	22.2215	NaN				2	2	2	1.4	1.4	1.4	202.22	0	0.97259	17658000	7	V5B823	V5B823	308	tr|V4ZCU3|V4ZCU3_TOXGV DnaJ domain-containing protein OS=Toxoplasma gondii (strain ATCC 50861 / VEG) OX=432359 GN=BN1205_046040 PE=4 SV=1
NaN	NaN	NaN	23.5258	18.1924	21.3953				6	6	6	7.7	7.7	7.7	119.41	0	12.001	15134000	15	V5BB01	V5BB01	309	tr|V4ZEW9|V4ZEW9_TOXGV CorA family Mg2+ transporter protein OS=Toxoplasma gondii (strain ATCC 50861 / VEG) OX=432359 GN=TGVEG_235402 PE=4 SV=1
17.5237	20.1556	20.4636	NaN	20.8743	19.0148				3	3	3	6.2	6.2	6.2	62.076	0	2.6739	5254400	11	V5BCJ1	V5BCJ1	310	tr|V4ZFF2|V4ZFF2_TOXGV Uncharacterized protein OS=Toxoplasma gondii (strain ATCC 50861 / VEG) OX=432359 GN=BN1205_065870 PE=4 SV=1
21.0854	22.0334	22.6644	21.0475	21.4098	20.9481				5	5	5	6.6	6.6	6.6	125.47	0	5.7625	20142000	23	V5BCL0	V5BCL0	311	tr|V4ZG90|V4ZG90_TOXGV Sap18 (Sin3 associated polypeptide p18).putative OS=Toxoplasma gondii (strain ATCC 50861 / VEG) OX=432359 GN=BN1205_048010 PE=4 SV=1
NaN	19.2955	19.9953	NaN	NaN	NaN				3	3	3	4.2	4.2	4.2	105.03	0	2.9256	1688700	5	V5BMS8	V5BMS8	312	tr|V4ZIE7|V4ZIE7_TOXGV Uncharacterized protein OS=Toxoplasma gondii (strain ATCC 50861 / VEG) OX=432359 GN=TGVEG_260520 PE=4 SV=1
NaN	NaN	NaN	19.9167	NaN	19.3297				1	1	1	1	1	1	218.49	0	2.1812	1648600	5	V5BMW2	V5BMW2	313	tr|V4ZJ02|V4ZJ02_TOXGV V-type proton ATPase proteolipid subunit OS=Toxoplasma gondii (strain ATCC 50861 / VEG) OX=432359 GN=TGVEG_212310 PE=3 SV=1
